# Supplementary material for: Chromosome-level genome assembly and population genomics unveil strigolactone-regulated growth adaptation in the mycoheterotrophic orchid Gastrodia elata
Source: Hortic Res. 2026 Jun 4;13(7):uhag099. doi: 10.1093/hr/uhag099 (PMC13282667; doi:10.1093/hr/uhag099)
Supplement: Web_Material_uhag099 [file web_material_uhag099.zip › supplementary_table.xlsx]

## Sheet: Table S1
Table S1 Summary of repetitive elements and transposable elements (TEs) in the G. elata genome.
Class	Family/Type	Count	bp Masked	% of Genome
Class I ( retrotransposons)	Gypsy	335976	407757757	0.3807
	Copia	21869	15107305	0.0141
	Unknown LTR	162111	109619312	0.1023
Class II (DNA transposons)	Mutator	181143	68034992	0.0635
	CACTA	84752	35003671	0.0327
	PIF_Harbinger	27599	10791163	0.0101
	Tc1_Mariner	14836	4443397	0.0041
	hAT	10799	3432410	0.0032
	Polinton	65	11352	< 0.01%
Non-LTR retrotransposons	LINE element	1653	613899	0.0006
Non-TIR DNA transposons	Helitron	102155	39967912	0.0373
Other repeats	Repeat region	177637	48684172	0.0455
Total Interspersed		1120595	743467342	0.6941

## Sheet: Table S2
Table S2 Functional annotation of protein-coding genes in G. elata based on public databases
Database	Number	Percent (%)
InterPro	15245	89.79
Swiss-Prot	11589	68.25
KEGG	13700	80.69
GO	12734	75
Annotated	15520	91.41
Total	16979	100

## Sheet: Table S3
Table S3 Mapping statistics of Illumina reads to the G. elata genome
	Percentage of the reads/genome (%)
Mapping rate of reads	98.79
Coverage of Genomic Regions	99.88
Genome region with a minimum coverage depth of 4X	99.76
Genome region with a minimum coverage depth of 10X	99.54
Genome region with a minimum coverage depth of 20X	99.05

## Sheet: Table S4
Table S4 BUSCO assessment of the G. elata genome assembly
Database	Number	Percent (%)
Complete BUSCOs	1222	75.7
Complete and single-copy BUSCOs	1196	74.1
Complete Duplicated BUSCOs	26	1.6
Fragmented BUSCOs	38	2.4
Missing BUSCOs	354	21.9
Total of BUSCOs	1614	-

## Sheet: Table S5
Table S5 Swiss-prot annotations of contracted gene families in genus Gastrodia
Orthogroup id	Best Swiss-prot hit	Gene name	Description
OG0000017	Q8S9L6	CRK29	Cysteine-rich receptor-like protein kinase 29
OG0000018	Q9ZQ96	UGT73C3	UDP-glycosyltransferase 73C3
OG0000024	C0LGP4	At3g47570	Probable LRR receptor-like serine/threonine-protein kinase At3g47570
OG0000031	Q94AN4	At1g16060	AP2-like ethylene-responsive transcription factor At1g16060
OG0000034	Q9KFF1	rsbW	Serine-protein kinase RsbW
OG0000038	Q9SR36	GSTU8	Glutathione S-transferase U8
OG0000043	B9M1G5	pnp	Polyribonucleotide nucleotidyltransferase
OG0000048	Q9FZ90	ERF087	Ethylene-responsive transcription factor ERF087
OG0000050	Q6JN46	EIX2	Receptor-like protein EIX2
OG0000068	Q39202	RLK1	G-type lectin S-receptor-like serine/threonine-protein kinase RLK1
OG0000069	W8JMU7	CYP81Q32	Cytochrome P450 81Q32
OG0000076	Q9SXB8	At1g11330	G-type lectin S-receptor-like serine/threonine-protein kinase At1g11330
OG0000081	O64722	ZHD3	Zinc-finger homeodomain protein 3
OG0000100	E6Y2X0	PLR_Lu2	Bifunctional pinoresinol-lariciresinol reductase 2
OG0000101	Q9SLN8	DBR	2-alkenal reductase (NADP(+)-dependent)
OG0000109	Q43129		Non-specific lipid-transfer protein
OG0000134	P52408	GNS1	Glucan endo-1,3-beta-glucosidase, basic isoform
OG0000141	O22174	ERF008	Ethylene-responsive transcription factor ERF008
OG0000142	Q9LZS6	SBT4.15	Subtilisin-like protease SBT4.15
OG0000144	Q9ZUS1	At2g37460	WAT1-related protein At2g37460
OG0000149	Q8LGN0	GLR2.7	Glutamate receptor 2.7
OG0000150	P50165	-	Tropinone reductase homolog
OG0000151	Q8W013	COMT1	Caffeic acid 3-O-methyltransferase
OG0000164	Q9FMH8	RD21B	Probable cysteine protease RD21B
OG0000167	Q147F9	At3g50940	AAA-ATPase At3g50940
OG0000169	Q06735	ATPA	ATP synthase subunit alpha, mitochondrial
OG0000170	A9QY38	SBTM4	Subtilisin-like protease 4
OG0000219	C0LGH2	At1g56130	Probable LRR receptor-like serine/threonine-protein kinase At1g56130
OG0000220	F4JDJ0	HIPP47	Heavy metal-associated isoprenylated plant protein 47
OG0000226	Q9SRQ1	CYP89A9	Cytochrome P450 89A9
OG0000228	Q6K4V2	SWEET4	Bidirectional sugar transporter SWEET4
OG0000252	Q9FUS8	GSTU17	Glutathione S-transferase U17
OG0000253	Q945B6	AOP1.2	Probable 2-oxoglutarate-dependent dioxygenase AOP1.2
OG0000258	C0LGG9	At1g53440	Probable LRR receptor-like serine/threonine-protein kinase At1g53440
OG0000261	Q494P0	PHT1-7	Probable inorganic phosphate transporter 1-7
OG0000265	Q9FE06	EXL2	Protein EXORDIUM-like 2
OG0000279	Q0A4P0	engB	Probable GTP-binding protein EngB
OG0000283	P22195	PNC1	Cationic peroxidase 1
OG0000289	Q9LF64	ATL52	RING-H2 finger protein ATL52
OG0000309	Q9FJ93	DREB1D	Dehydration-responsive element-binding protein 1D
OG0000315	Q9SL49	ALKBH9B	RNA demethylase ALKBH9B
OG0000317	Q9SYG1	HSP17.4B	17.4 kDa class III heat shock protein
OG0000328	P56648	rbcL	Ribulose bisphosphate carboxylase large chain
OG0000341	Q6Z746	MAP70.2	Microtubule-associated protein 70-2
OG0000351	Q9SGA8	UGT83A1	UDP-glycosyltransferase 83A1
OG0000358	Q9FIH9	CML37	Calcium-binding protein CML37
OG0000363	Q6YQW3	rpoB	DNA-directed RNA polymerase subunit beta
OG0000385	B3VTV7	MYB60	Transcription factor MYB60
OG0000402	Q6H5X0	Os02g0637000	Putative ripening-related protein 2
OG0000411	Q9M8L2	At1g80440	F-box/kelch-repeat protein At1g80440
OG0000414	Q8L4B2	NFYC9	Nuclear transcription factor Y subunit C-9
OG0000450	Q9LHD1	ABCB15	ABC transporter B family member 15
OG0000465	P27070	RPS12	Ribosomal protein S12, mitochondrial
OG0000469	Q9ZSK5	ZOG1	Zeatin O-glucosyltransferase
OG0000473	P54680	fimA	Fimbrin
OG0000500	Q9SV82	At4g10400	FBD-associated F-box protein At4g10400
OG0000507	Q9SL41	NAC037	NAC domain-containing protein 37
OG0000525	Q8GZ99	HPCA1	Leucine-rich repeat receptor protein kinase HPCA1
OG0000575	Q8L9W3	ATL23	E3 ubiquitin-protein ligase ATL23
OG0000599	Q9LMA1	FMO1	Probable flavin-containing monooxygenase 1
OG0000620	Q42798	CYP93A1	3,9-dihydroxypterocarpan 6A-monooxygenase
OG0000633	Q9FN30	At5g53970	Probable aminotransferase TAT2
OG0000710	O22193	PUB4	U-box domain-containing protein 4
OG0000715	A0A1P8BH59	PICBP	Calmodulin binding protein PICBP
OG0000767	Q06SG7	atpB	ATP synthase subunit beta, chloroplastic
OG0000770	F4I171	MED15A	Mediator of RNA polymerase II transcription subunit 15a
OG0000774	C0HJV2	-	Lectin
OG0000778	Q02921	-	Early nodulin-93
OG0000780	Q9FHB6	DTX16	Protein DETOXIFICATION 16
OG0000844	Q9XF63	ATL3	RING-H2 finger protein ATL3
OG0000850	Q5JNT2	AT4	Acyl transferase 4
OG0000864	Q0ZIV6	ycf2-A	Protein Ycf2
OG0000943	Q9FLP6	SUMO2	Small ubiquitin-related modifier 2
OG0000945	Q9M2U5	EP3	Endochitinase EP3
OG0001000	Q9FJZ3	MAN7	Mannan endo-1,4-beta-mannosidase 7
OG0001076	F4ITM1	RSL1	E3 ubiquitin-protein ligase RSL1
OG0001083	Q8MAV7	psbE	Cytochrome b559 subunit alpha
OG0001130	O24370	LOX2.1	Linoleate 13S-lipoxygenase 2-1, chloroplastic
OG0001136	C8VK14	hxnY	2-oxoglutarate-Fe(II) type oxidoreductase hxnY
OG0001140	Q0ZIW2	ndhH	NAD(P)H-quinone oxidoreductase subunit H, chloroplastic
OG0001141	P41568	At4g27130	Protein translation factor SUI1 homolog 1
OG0001213	Q3J8W1	ileS	Isoleucine--tRNA ligase
OG0001236	Q0ZIZ3	psbB	Photosystem II CP47 reaction center protein
OG0001253	P0C6X9	rep	Replicase polyprotein 1ab
OG0001310	Q7M443		Chitinase 2
OG0001321	Q9ZP41	CjBAp12	EG45-like domain containing protein
OG0001365	Q9P7H5	cox24	Mitochondrial mRNA-processing protein cox24
OG0001487	Q2PEG7	NSP2	Protein NODULATION SIGNALING PATHWAY 2
OG0001531	U3U992	UGT709C2	7-deoxyloganetic acid glucosyltransferase
OG0001813	Q0ZJ30	rpoC2	DNA-directed RNA polymerase subunit beta''
OG0001828	Q0WVN5	CSLG3	Cellulose synthase-like protein G3
OG0001855	P43187	BETVIII	Calcium-binding allergen Bet v 3
OG0001875	O64538	SAUR40	Auxin-responsive protein SAUR40
OG0002821	P0CD17	ndhB2	NAD(P)H-quinone oxidoreductase subunit 2 B, chloroplastic
OG0003065	A0A2K1X4I9	XGOAT4	Xyloglucan O-acetyltransferase 4
OG0003316	P13240	PI206	Disease resistance response protein 206
OG0003353	P93311	RPL2	60S ribosomal protein L2, mitochondrial
OG0004183	Q7XKU5	DAO	2-oxoglutarate-dependent dioxygenase DAO

## Sheet: Table S6
Table S6 Swiss-prot annotations of contracted gene families in G. elata
Orthogroup id	Swiss-prot accession	Gene name	Description
OG0000019	F4JVI3	MTERF5	Transcription termination factor MTERF5, chloroplastic
OG0000032	Q6K5Q0	Os02g0491600	Putative germin-like protein 2-1
OG0000034	Q9KFF1	rsbW	Serine-protein kinase RsbW
OG0000055	A0A061DFA8	TCM_000168	Probable methyltransferase TCM_000168
OG0000062	O48923	CYP71D10	Cytochrome P450 71D10
OG0000063	Q76CU2	PDR1	Pleiotropic drug resistance protein 1
OG0000065	P93604	LRK10	Rust resistance kinase Lr10
OG0000069	W8JMU7	CYP81Q32	Cytochrome P450 81Q32
OG0000073	Q3MKY2	AAE	Acetylajmalan esterase
OG0000076	Q9SXB8	At1g11330	G-type lectin S-receptor-like serine/threonine-protein kinase At1g11330
OG0000080	Q9LV60	CRRSP55	Cysteine-rich repeat secretory protein 55
OG0000098	Q9XIL9	PEX3	Pollen-specific leucine-rich repeat extensin-like protein 3
OG0000137	Q07423	HEX6	Hexose carrier protein HEX6
OG0000144	Q9ZUS1	At2g37460	WAT1-related protein At2g37460
OG0000156	Q6X7K1	WOX2	WUSCHEL-related homeobox 2
OG0000163	O80366	ARR9	Two-component response regulator ARR9
OG0000168	Q9FKK2	AGL62	Agamous-like MADS-box protein AGL62
OG0000176	P51090	CHS	Chalcone synthase
OG0000188	Q6R0C4	MYB52	Transcription factor MYB52
OG0000205	Q9SND6	MAPKKK20	Mitogen-activated protein kinase kinase kinase 20
OG0000210	Q84MB3	At1g06620	1-aminocyclopropane-1-carboxylate oxidase homolog 1
OG0000218	Q9SRV3	LBD20	LOB domain-containing protein 20
OG0000235	P49062	PGA3	Exopolygalacturonase clone GBGE184
OG0000241	A2XA73	GRF1	Growth-regulating factor 1
OG0000262	P48979		Polygalacturonase
OG0000289	Q9LF64	ATL52	RING-H2 finger protein ATL52
OG0000296	Q9LV48	PERK1	Proline-rich receptor-like protein kinase PERK1
OG0000303	Q0WP01	NPF5.10	Protein NRT1/ PTR FAMILY 5.10
OG0000314	Q96324	GSTF11	Glutathione S-transferase F11
OG0000319	Q94AI1	QWRF2	QWRF motif-containing protein 2
OG0000333	Q9M263	GLP10	Germin-like protein subfamily 2 member 4
OG0000337	Q8GX86	PME21	Probable pectinesterase/pectinesterase inhibitor 21
OG0000346	Q9P2X7	DELEC1	Deleted in esophageal cancer 1
OG0000512	Q10I20	XAT3	Alpha-1,3-arabinosyltransferase XAT3
OG0000554	Q9S7T8	At1g47710	Serpin-ZX
OG0000571	Q4V3D9	SSL10	Protein STRICTOSIDINE SYNTHASE-LIKE 10
OG0000580	A0A0N9HT29	CYP71BE54	Desmethyl-deoxy-podophyllotoxin synthase
OG0000607	P0C8L4	At4g26485	Uncharacterized protein At4g26485
OG0000623	Q9FFN2	At5g03795	Probable glycosyltransferase At5g03795
OG0000705	Q39962	CBP	Citrate-binding protein
OG0000715	A0A1P8BH59	PICBP	Calmodulin binding protein PICBP
OG0000732	P33050	MGS1	Pollen-specific protein C13
OG0000760	B4RCL1	trpA	Tryptophan synthase alpha chain
OG0000804	Q9MA55	ACBP4	Acyl-CoA-binding domain-containing protein 4
OG0000815	Q9FMC8	OFP13	Transcription repressor OFP13
OG0000828	Q9SGU2	SAUR71	Auxin-responsive protein SAUR71
OG0001033	Q93WC9	IPT3	Adenylate isopentenyltransferase 3, chloroplastic
OG0001052	Q9SI09	XERICO	Probable E3 ubiquitin-protein ligase XERICO
OG0001077	P0C673	Igsf11	Immunoglobulin superfamily member 11
OG0001118	P54153	E4	Peptide methionine sulfoxide reductase (Fragment)
OG0001157	P93013	AGP30	Non-classical arabinogalactan protein 30
OG0001208	P83326	PMEI	Pectinesterase inhibitor
OG0001299	O65499	ZAT3	Zinc finger protein ZAT3
OG0001305	Q04647		Probable cytochrome c biosynthesis protein
OG0001323	Q6J1A5	DREB1D	Dehydration-responsive element-binding protein 1D
OG0001330	Q4PSN0	PME29	Probable pectinesterase 29
OG0001397	Q5SMI4	RPL39C	60S ribosomal protein L39-3
OG0001411	Q9D818	Sapcd2	Suppressor APC domain-containing protein 2
OG0001432	Q9SRK7	AZG1	Adenine/guanine permease AZG1
OG0001447	Q8VW55	arcB	Ornithine carbamoyltransferase, catabolic
OG0001497	P15722	LAT59	Probable pectate lyase P59
OG0001523	Q00624	Bp10	L-ascorbate oxidase homolog
OG0001558	Q1G3T1	TDL1	TPD1 protein homolog 1
OG0001643	O81791	RKD5	Protein RKD5
OG0001683	Q9FIB0	CYP78A7	Cytochrome P450 78A7
OG0001684	O80763	At1g60420	Probable nucleoredoxin 1
OG0001752	P23244	HBII	Hemoglobin-2
OG0001839	P79863	rho	Rhodopsin
OG0001855	P43187	BETVIII	Calcium-binding allergen Bet v 3
OG0001974	Q9SK08	LBD11	LOB domain-containing protein 11
OG0002051	Q1G3Q4	RITF1	Protein RGF1 INDUCIBLE TRANSCRIPTION FACTOR 1
OG0002146	Q9XF92	BRH1	Brassinosteroid-responsive RING protein 1
OG0002225	Q9LHD1	ABCB15	ABC transporter B family member 15
OG0002303	Q94KE2	TIC	Protein TIME FOR COFFEE
OG0002359	P60621	COX1	Cytochrome c oxidase subunit 1
OG0002437	Q8VZ14	RMR2	Receptor homology region, transmembrane domain- and RING domain-containing protein 2
OG0002920	Q31708	RPS4	Ribosomal protein S4, mitochondrial
OG0003137	P0C440	rpl14	50S ribosomal protein L14, chloroplastic
OG0003580	P46000	fasD	Outer membrane usher protein FasD
OG0003653	Q03194	PMA4	Plasma membrane ATPase 4
OG0003697	O64538	SAUR40	Auxin-responsive protein SAUR40
OG0003819	Q03603	dgk-3	Probable diacylglycerol kinase 3
OG0003868	Q9M0U9	SKIP19	F-box protein SKIP19
OG0003871	Q9C7D6	SCPL17	Serine carboxypeptidase-like 17
OG0004073	Q8VD04	Gripap1	GRIP1-associated protein 1
OG0004160	Q9HI69	Ta1476	Glutamate formimidoyltransferase
OG0004176	Q9C5V5	GLR2.8	Glutamate receptor 2.8
OG0004305	O04133	SRC2	Protein SRC2
OG0004350	Q4QTJ1	NCS2	S-norcoclaurine synthase 2
OG0004352	A0A178VEK7	DUO1	Transcription factor DUO1
OG0004581	O48723	PLP2	Patatin-like protein 2
OG0004739	Q42556	AHA9	ATPase 9, plasma membrane-type
OG0005033	P38682	GLO3	ADP-ribosylation factor GTPase-activating protein GLO3
OG0005219	Q60EW9	FTIP7	FT-interacting protein 7
OG0005653	Q9T003	ASMT	Acetylserotonin O-methyltransferase
OG0006048	Q8H157	NPF4.6	Protein NRT1/ PTR FAMILY 4.6
OG0006466	Q7XBH4	MYB4	Transcription factor MYB4
OG0006467	Q9SA82	BHLH52	Transcription factor bHLH52
OG0006500	Q9C5W9	ARF18	Auxin response factor 18
OG0006635	Q39547		Cucumisin
OG0006986	Q6DE55	arhgap45	Rho GTPase-activating protein 45
OG0007835	Q9LQR0	LBD1	LOB domain-containing protein 1
OG0008093	Q76I22	Os03g0699700	Linoleate 9S-lipoxygenase 1
OG0009048	Q1PFA4	AGL30	Agamous-like MADS-box protein AGL30
OG0010077	Q6JN46	EIX2	Receptor-like protein EIX2
OG0011540	Q8LAH7	OPR1	12-oxophytodienoate reductase 1
OG0011865	C0LGQ5	GSO1	LRR receptor-like serine/threonine-protein kinase GSO1
OG0013159	Q9C6B8	PIN1	Auxin efflux carrier component 1
OG0019458	O82380	PCMP-H33	Pentatricopeptide repeat-containing protein At2g29760, chloroplastic
OG0019603	P43298	TMK1	Receptor protein kinase TMK1

## Sheet: Table S7
Table S7 Structural variations identified between the assembly in this study and that of Xu et al. (2021)
Seqid1	Start1	End1	Seqid2	Start2	End2	Variation Class	SYRI Type	Note		SYRI Type	Meaning
chr1	190375	300374	GWHBDNU00000004	13785814	13895788	CNV	INVDP	copygain		SYN	Syntenic region
chr1	306788	14130400	GWHBDNU00000001	1	13782413	Syntenic	SYN	-		INV	Inverted region
chr1	572886	572886	GWHBDNU00000001	266122	267001	PAV	INS	-		TRANS	Translocated region
chr1	1100072	1100164	GWHBDNU00000001	794187	794187	PAV	DEL	-		INVTR	Inverted translocated region
chr1	1462973	1462973	GWHBDNU00000001	1156903	1157818	PAV	INS	-		DUP	Duplicated region
chr1	1954117	1954117	GWHBDNU00000001	1649014	1650025	PAV	INS	-		INVDP	Inverted duplicated region
chr1	2501550	2501550	GWHBDNU00000001	2197450	2197796	PAV	INS	-
chr1	2700901	2700991	GWHBDNU00000001	2371051	2371051	PAV	DEL	-		Note: SYN and TRANS are considered as syntenic regions;INV and INVTR are considered as inverted regions;DUP and INVDP are considered as CNV regions.
chr1	4408754	4409310	GWHBDNU00000001	4078715	4078715	PAV	DEL	-
chr1	5373641	5374337	GWHBDNU00000001	5043040	5043040	PAV	DEL	-
chr1	6505881	6505957	GWHBDNU00000001	6174663	6174663	PAV	DEL	-
chr1	6719212	6719212	GWHBDNU00000001	6387825	6387885	PAV	INS	-
chr1	6733464	6733464	GWHBDNU00000001	6402096	6402166	PAV	INS	-
chr1	6797872	6797872	GWHBDNU00000001	6466592	6466682	PAV	INS	-
chr1	6855723	6855907	GWHBDNU00000001	6524531	6524531	PAV	DEL	-
chr1	7146098	7148583	GWHBDNU00000001	6814699	6814699	PAV	DEL	-
chr1	7161300	7161300	GWHBDNU00000001	6827420	6827471	PAV	INS	-
chr1	7676968	7677240	GWHBDNU00000001	7343066	7343066	PAV	DEL	-
chr1	7917173	7932835	GWHBDNU00000001	7582962	7582962	PAV	DEL	-
chr1	8007785	8007785	GWHBDNU00000001	7657886	7657956	PAV	INS	-
chr1	8008434	8008434	GWHBDNU00000001	7658605	7658677	PAV	INS	-
chr1	10015354	10015354	GWHBDNU00000001	9665559	9665678	PAV	INS	-
chr1	11361856	11361932	GWHBDNU00000001	11012172	11012172	PAV	DEL	-
chr1	11581623	11581623	GWHBDNU00000001	11231855	11233194	PAV	INS	-
chr1	11622671	11622671	GWHBDNU00000001	11274232	11274324	PAV	INS	-
chr1	12837749	12837749	GWHBDNU00000001	12489245	12489420	PAV	INS	-
chr1	12854838	12854896	GWHBDNU00000001	12506507	12506507	PAV	DEL	-
chr1	13446588	13446588	GWHBDNU00000001	13098180	13098582	PAV	INS	-
chr1	13687755	13687755	GWHBDNU00000001	13339697	13339757	PAV	INS	-
chr1	13774102	13774102	GWHBDNU00000001	13426104	13426160	PAV	INS	-
chr1	14130501	15540500	GWHBDNU00000001	14762435	16173296	Inversion	INV	-
chr1	14207237	14208680	GWHBDNU00000002	43298262	43299708	CNV	DUP	copyloss
chr1	14503866	14503919	GWHBDNU00000001	15799987	15799987	PAV	DEL	-
chr1	14793000	14793000	GWHBDNU00000001	15510031	15510837	PAV	INS	-
chr1	15037454	15037454	GWHBDNU00000001	15265477	15265559	PAV	INS	-
chr1	15540603	23624229	GWHBDNU00000001	16183307	24188522	Inversion	INV	-
chr1	16023114	16023233	GWHBDNU00000001	23705802	23705802	PAV	DEL	-
chr1	16223550	16223550	GWHBDNU00000001	23505166	23505502	PAV	INS	-
chr1	16249213	16249213	GWHBDNU00000001	23479439	23479495	PAV	INS	-
chr1	19016721	19017132	GWHBDNU00000001	20711899	20711899	PAV	DEL	-
chr1	19054434	19054434	GWHBDNU00000001	20668057	20674577	PAV	INS	-
chr1	19280600	19280600	GWHBDNU00000001	20379320	20441898	PAV	INS	-
chr1	19673332	19673332	GWHBDNU00000001	19986421	19986614	PAV	INS	-
chr1	19943683	19943735	GWHBDNU00000001	19716111	19716111	PAV	DEL	-
chr1	21264710	21264710	GWHBDNU00000001	18542556	18542673	PAV	INS	-
chr1	22736558	22736642	GWHBDNU00000001	17070731	17070731	PAV	DEL	-
chr1	22829078	22829140	GWHBDNU00000001	16978237	16978237	PAV	DEL	-
chr1	23377248	23377300	GWHBDNU00000001	16430207	16430207	PAV	DEL	-
chr1	23624330	24544329	GWHBDNU00000001	13812419	14732433	Syntenic	TRANS	-
chr1	23714708	23717937	GWHBDNU00000014	26081340	26084676	CNV	INVDP	copyloss
chr1	24544430	26539657	GWHBDNU00000001	24188525	26183652	Syntenic	SYN	-
chr1	24619630	24619630	GWHBDNU00000001	24263741	24264535	PAV	INS	-
chr1	25979768	25980697	GWHBDNU00000001	25624715	25624715	PAV	DEL	-
chr1	26539948	26713248	GWHBDNU00000001	26183653	26356951	Inversion	INV	-
chr1	26713249	55111595	GWHBDNU00000001	26356955	54740409	Syntenic	SYN	-
chr1	27517914	27517914	GWHBDNU00000001	27161608	27161678	PAV	INS	-
chr1	29474429	29474429	GWHBDNU00000001	29118251	29138837	PAV	INS	-
chr1	29555693	29577295	GWHBDNU00000001	29220097	29220097	PAV	DEL	-
chr1	30540477	30541183	GWHBDNU00000002	36447784	36448492	CNV	INVDP	copyloss
chr1	31691924	31691924	GWHBDNU00000001	31334742	31335160	PAV	INS	-
chr1	33133598	33134160	GWHBDNU00000001	32776863	32776863	PAV	DEL	-
chr1	33460207	33460260	GWHBDNU00000001	33102912	33102912	PAV	DEL	-
chr1	35153276	35153276	GWHBDNU00000001	34795996	34796070	PAV	INS	-
chr1	35631834	35631834	GWHBDNU00000001	35274548	35274696	PAV	INS	-
chr1	38907165	38907165	GWHBDNU00000001	38550326	38550432	PAV	INS	-
chr1	39004528	39004528	GWHBDNU00000001	38647798	38696434	PAV	INS	-
chr1	42103301	42103301	GWHBDNU00000001	41795573	41795651	PAV	INS	-
chr1	42251743	42251743	GWHBDNU00000001	41944111	41944179	PAV	INS	-
chr1	42500236	42500308	GWHBDNU00000001	42192691	42192691	PAV	DEL	-
chr1	43128535	43129935	GWHBDNU00000001	42820968	42820968	PAV	DEL	-
chr1	43167655	43167943	GWHBDNU00000001	42858693	42858693	PAV	DEL	-
chr1	45256495	45256495	GWHBDNU00000001	44947298	44958145	PAV	INS	-
chr1	45298566	45298788	GWHBDNU00000001	45000216	45000216	PAV	DEL	-
chr1	46135870	46135950	GWHBDNU00000001	45837260	45837260	PAV	DEL	-
chr1	46208360	46208360	GWHBDNU00000001	45909672	45910486	PAV	INS	-
chr1	46748645	46748733	GWHBDNU00000001	46450842	46450842	PAV	DEL	-
chr1	46886805	46886805	GWHBDNU00000001	46588921	46589213	PAV	INS	-
chr1	47476067	47476067	GWHBDNU00000001	47178536	47178590	PAV	INS	-
chr1	47493972	47493972	GWHBDNU00000001	47196494	47196568	PAV	INS	-
chr1	47907176	47907176	GWHBDNU00000001	47609781	47609862	PAV	INS	-
chr1	48237173	48240832	GWHBDNU00000004	7523064	7526711	CNV	DUP	copyloss
chr1	48325731	48325885	GWHBDNU00000001	48028468	48028468	PAV	DEL	-
chr1	49185310	49185310	GWHBDNU00000001	48887992	48888174	PAV	INS	-
chr1	49349854	49349854	GWHBDNU00000001	49052714	49060606	PAV	INS	-
chr1	49643950	49644004	GWHBDNU00000001	49354602	49354602	PAV	DEL	-
chr1	50192465	50192614	GWHBDNU00000001	49818765	49818765	PAV	DEL	-
chr1	50220630	50220761	GWHBDNU00000001	49846779	49846779	PAV	DEL	-
chr1	50591675	50591675	GWHBDNU00000001	50217719	50223298	PAV	INS	-
chr1	51305579	51305818	GWHBDNU00000001	50937218	50937218	PAV	DEL	-
chr1	51563064	51563671	GWHBDNU00000001	51194534	51194534	PAV	DEL	-
chr1	52334526	52334526	GWHBDNU00000001	51965480	51965544	PAV	INS	-
chr1	52732390	52732441	GWHBDNU00000001	52363449	52363449	PAV	DEL	-
chr1	53336299	53337087	GWHBDNU00000001	52967389	52967389	PAV	DEL	-
chr1	54128084	54138487	GWHBDNU00000001	53758432	53758432	PAV	DEL	-
chr1	54948025	54951942	GWHBDNU00000011	24738497	24742417	CNV	DUP	copyloss
chr1	55029325	55029325	GWHBDNU00000001	54649358	54658137	PAV	INS	-
chr1	55111696	55801795	GWHBDNU00000001	63795242	64665489	Syntenic	TRANS	-
chr1	55170680	55170680	GWHBDNU00000001	63854228	63855486	PAV	INS	-
chr1	55801896	61661895	GWHBDNU00000001	57934713	63795241	Syntenic	SYN	-
chr1	56340384	56340384	GWHBDNU00000001	58473283	58473342	PAV	INS	-
chr1	57445538	57445538	GWHBDNU00000001	59578528	59578983	PAV	INS	-
chr1	58491272	58491425	GWHBDNU00000001	60624726	60624726	PAV	DEL	-
chr1	61661996	65322195	GWHBDNU00000001	54740410	57934712	Inversion	INVTR	-
chr1	63431800	63431800	GWHBDNU00000001	56450394	56450534	PAV	INS	-
chr1	63489264	63489320	GWHBDNU00000001	56441562	56441562	PAV	DEL	-
chr1	63987270	63987270	GWHBDNU00000001	55943626	55943688	PAV	INS	-
chr1	64948282	64948282	GWHBDNU00000001	55114268	55114326	PAV	INS	-
chr1	65482496	73477400	GWHBDNU00000001	64665490	72669234	Syntenic	SYN	-
chr1	65521803	65521803	GWHBDNU00000001	64704795	64704865	PAV	INS	-
chr1	65534606	65534606	GWHBDNU00000001	64717660	64717740	PAV	INS	-
chr1	65659667	65659721	GWHBDNU00000001	64842710	64842710	PAV	DEL	-
chr1	65771093	65771149	GWHBDNU00000001	64954086	64954086	PAV	DEL	-
chr1	66481046	66481046	GWHBDNU00000001	65664003	65664125	PAV	INS	-
chr1	66496307	66496363	GWHBDNU00000001	65679369	65679369	PAV	DEL	-
chr1	67238441	67238441	GWHBDNU00000001	66421361	66421424	PAV	INS	-
chr1	67607316	67607316	GWHBDNU00000001	66790388	66790592	PAV	INS	-
chr1	67636663	67636663	GWHBDNU00000001	66819915	66821089	PAV	INS	-
chr1	68516435	68516515	GWHBDNU00000001	67700813	67700813	PAV	DEL	-
chr1	68665866	68665922	GWHBDNU00000001	67850183	67850183	PAV	DEL	-
chr1	68667552	68667697	GWHBDNU00000001	67851815	67851815	PAV	DEL	-
chr1	69500855	69500919	GWHBDNU00000001	68681759	68681759	PAV	DEL	-
chr1	69681951	69681951	GWHBDNU00000001	68862748	68892689	PAV	INS	-
chr1	69716066	69721079	GWHBDNU00000001	68926805	68926805	PAV	DEL	-
chr1	69752678	69752775	GWHBDNU00000001	68958411	68958411	PAV	DEL	-
chr1	69768705	69769280	GWHBDNU00000001	68974355	68974355	PAV	DEL	-
chr1	69882513	69882513	GWHBDNU00000001	69087563	69089272	PAV	INS	-
chr1	70006511	70008415	GWHBDNU00000001	69213311	69213311	PAV	DEL	-
chr1	70552495	70552495	GWHBDNU00000001	69757425	69760192	PAV	INS	-
chr1	70676041	70676041	GWHBDNU00000001	69883750	69883802	PAV	INS	-
chr1	71400336	71400336	GWHBDNU00000001	70608070	70608154	PAV	INS	-
chr1	71481451	71481451	GWHBDNU00000001	70689293	70689347	PAV	INS	-
chr1	71505341	71505341	GWHBDNU00000001	70713195	70713571	PAV	INS	-
chr1	71562362	71564959	GWHBDNU00000001	70770651	70770651	PAV	DEL	-
chr1	71747800	71747800	GWHBDNU00000001	70953458	70954254	PAV	INS	-
chr1	71847207	71848666	GWHBDNU00000001	71053614	71053614	PAV	DEL	-
chr1	71923455	71923846	GWHBDNU00000001	71128386	71128386	PAV	DEL	-
chr1	72582735	72583755	GWHBDNU00000001	71775104	71775104	PAV	DEL	-
chr1	72944945	72944945	GWHBDNU00000001	72136411	72136561	PAV	INS	-
chr1	72965423	72965423	GWHBDNU00000001	72157030	72157104	PAV	INS	-
chr1	73119944	73119944	GWHBDNU00000001	72311633	72311709	PAV	INS	-
chr1	73477501	79062600	GWHBDNU00000001	72794220	78521782	Inversion	INV	-
chr1	74768201	74768259	GWHBDNU00000001	77231076	77231076	PAV	DEL	-
chr1	75714702	75714772	GWHBDNU00000001	76284675	76284675	PAV	DEL	-
chr1	76711048	76711048	GWHBDNU00000001	75145801	75146095	PAV	INS	-
chr1	77781156	77781260	GWHBDNU00000001	74075581	74075581	PAV	DEL	-
chr1	79062701	79517680	GWHBDNU00000001	78571803	79026756	Syntenic	SYN	-
chr1	79279053	79290394	GWHBDNU00000001	79192754	79204013	CNV	INVDP	copyloss
chr1	79553308	82287895	GWHBDNU00000001	79236916	81859167	Syntenic	SYN	-
chr1	80211363	80211363	GWHBDNU00000001	79895008	79895068	PAV	INS	-
chr1	81729875	81729875	GWHBDNU00000001	81301159	81301224	PAV	INS	-
chr1	81921493	81921609	GWHBDNU00000001	81492833	81492833	PAV	DEL	-
chr1	82067100	82067100	GWHBDNU00000001	81638245	81638337	PAV	INS	-
chr1	82287996	113352337	GWHBDNU00000001	81859168	113208872	Inversion	INV	-
chr1	84047418	84047418	GWHBDNU00000001	111449233	111449395	PAV	INS	-
chr1	84217245	84217850	GWHBDNU00000001	111279406	111279406	PAV	DEL	-
chr1	84785130	84790972	GWHBDNU00000005	19872482	19878332	CNV	DUP	copyloss
chr1	87070878	87070878	GWHBDNU00000001	108426173	108426244	PAV	INS	-
chr1	87248917	87248917	GWHBDNU00000001	108247624	108248201	PAV	INS	-
chr1	87823163	87823163	GWHBDNU00000001	107673328	107673384	PAV	INS	-
chr1	89174874	89178543	GWHBDNU00000010	17927220	17931138	CNV	INVDP	copyloss
chr1	89209832	89218970	GWHBDNU00000001	106286830	106286830	PAV	DEL	-
chr1	89470728	89480155	GWHBDNU00000002	30815006	30824455	CNV	INVDP	copyloss
chr1	89573104	89576441	GWHBDNU00000001	105930758	105930758	PAV	DEL	-
chr1	89586872	89586872	GWHBDNU00000001	105920231	105920335	PAV	INS	-
chr1	90693607	90693607	GWHBDNU00000001	104813332	104813414	PAV	INS	-
chr1	91063376	91063434	GWHBDNU00000001	104443441	104443441	PAV	DEL	-
chr1	91136235	91136235	GWHBDNU00000001	104369904	104370630	PAV	INS	-
chr1	91196942	91196942	GWHBDNU00000001	104307214	104309196	PAV	INS	-
chr1	91199874	91203235	GWHBDNU00000001	104304282	104304282	PAV	DEL	-
chr1	91334011	91334011	GWHBDNU00000001	104168876	104173557	PAV	INS	-
chr1	91810007	91810071	GWHBDNU00000001	103692780	103692780	PAV	DEL	-
chr1	92481211	92481211	GWHBDNU00000001	103021566	103021630	PAV	INS	-
chr1	93170374	93171912	GWHBDNU00000001	102332265	102332265	PAV	DEL	-
chr1	93811796	93812807	GWHBDNU00000001	101692357	101692357	PAV	DEL	-
chr1	95626133	95626647	GWHBDNU00000001	99879076	99879076	PAV	DEL	-
chr1	96944591	96945220	GWHBDNU00000001	98560950	98560950	PAV	DEL	-
chr1	97045043	97045043	GWHBDNU00000001	98457370	98461142	PAV	INS	-
chr1	97514685	97515094	GWHBDNU00000001	97987851	97987851	PAV	DEL	-
chr1	97775109	97775185	GWHBDNU00000001	97727866	97727866	PAV	DEL	-
chr1	97999254	97999254	GWHBDNU00000001	97502851	97503783	PAV	INS	-
chr1	98429326	98429326	GWHBDNU00000001	97072531	97072679	PAV	INS	-
chr1	98572233	98572419	GWHBDNU00000001	96928272	96928272	PAV	DEL	-
chr1	98888004	98888216	GWHBDNU00000001	96612585	96612585	PAV	DEL	-
chr1	98916016	98916016	GWHBDNU00000001	96584694	96584784	PAV	INS	-
chr1	98997877	98997877	GWHBDNU00000001	96502691	96502854	PAV	INS	-
chr1	99076132	99076186	GWHBDNU00000001	96424369	96424369	PAV	DEL	-
chr1	99618100	99618158	GWHBDNU00000001	95882332	95882332	PAV	DEL	-
chr1	99929720	99929720	GWHBDNU00000001	95570537	95570750	PAV	INS	-
chr1	99930280	99930280	GWHBDNU00000001	95569878	95569936	PAV	INS	-
chr1	100027953	100028046	GWHBDNU00000001	95472247	95472247	PAV	DEL	-
chr1	101057623	101057623	GWHBDNU00000001	94363608	94442702	PAV	INS	-
chr1	101248788	101248788	GWHBDNU00000001	94159474	94172391	PAV	INS	-
chr1	101673532	101673592	GWHBDNU00000001	93734816	93734816	PAV	DEL	-
chr1	102422274	102422354	GWHBDNU00000001	92986117	92986117	PAV	DEL	-
chr1	105050326	105050326	GWHBDNU00000001	90357116	90358654	PAV	INS	-
chr1	105067067	105067067	GWHBDNU00000001	90338015	90340391	PAV	INS	-
chr1	105107055	105107055	GWHBDNU00000001	90297968	90298027	PAV	INS	-
chr1	106820289	106822434	GWHBDNU00000003	53337260	53339393	CNV	INVDP	copyloss
chr1	106834681	106834755	GWHBDNU00000001	88568480	88568480	PAV	DEL	-
chr1	111961579	111964431	GWHBDNU00000009	18565694	18568590	CNV	INVDP	copyloss
chr1	113352438	122432993	GWHBDNU00000001	113208873	122337672	Syntenic	SYN	-
chr1	117263474	117263474	GWHBDNU00000001	117119756	117125300	PAV	INS	-
chr1	118784433	118784433	GWHBDNU00000001	118646266	118656134	PAV	INS	-
chr1	119376794	119376794	GWHBDNU00000001	119248523	119248589	PAV	INS	-
chr1	119391027	119394141	GWHBDNU00000001	119262819	119262819	PAV	DEL	-
chr1	119413276	119414781	GWHBDNU00000001	119281958	119281958	PAV	DEL	-
chr1	119636728	119638869	GWHBDNU00000001	119503459	119503459	PAV	DEL	-
chr1	119766114	119766114	GWHBDNU00000001	119630684	119662083	PAV	INS	-
chr1	119838154	119838208	GWHBDNU00000001	119734117	119734117	PAV	DEL	-
chr1	120406978	120407060	GWHBDNU00000001	120302870	120302870	PAV	DEL	-
chr1	121057981	121058054	GWHBDNU00000001	120953690	120953690	PAV	DEL	-
chr1	121288022	121288022	GWHBDNU00000001	121183668	121190484	PAV	INS	-
chr1	122252213	122286931	GWHBDNU00000001	122378978	122413661	CNV	INVDP	copyloss
chr1	122260251	122260319	GWHBDNU00000001	122162668	122162668	PAV	DEL	-
chr1	122336195	122336195	GWHBDNU00000001	122238586	122240903	PAV	INS	-
chr1	122455270	132890653	GWHBDNU00000001	122414175	132902206	Syntenic	SYN	-
chr1	122488599	122488599	GWHBDNU00000001	122447503	122447563	PAV	INS	-
chr1	122900431	122900431	GWHBDNU00000001	122859436	122859686	PAV	INS	-
chr1	125158304	125158589	GWHBDNU00000001	125117583	125117583	PAV	DEL	-
chr1	125482431	125482554	GWHBDNU00000001	125441355	125441355	PAV	DEL	-
chr1	125992740	125994039	GWHBDNU00000010	28496159	28497424	CNV	DUP	copyloss
chr1	126235089	126235171	GWHBDNU00000001	126193937	126193937	PAV	DEL	-
chr1	126264176	126264314	GWHBDNU00000001	126222933	126222933	PAV	DEL	-
chr1	127053287	127053287	GWHBDNU00000001	127011770	127011822	PAV	INS	-
chr1	127280915	127284061	GWHBDNU00000001	127239527	127239527	PAV	DEL	-
chr1	127369163	127370588	GWHBDNU00000001	127324638	127324638	PAV	DEL	-
chr1	128245554	128245554	GWHBDNU00000001	128199616	128258333	PAV	INS	-
chr1	129210393	129210393	GWHBDNU00000001	129223236	129223325	PAV	INS	-
chr1	130374401	130374481	GWHBDNU00000001	130387287	130387287	PAV	DEL	-
chr1	130440049	130440372	GWHBDNU00000001	130452873	130452873	PAV	DEL	-
chr1	131650405	131650467	GWHBDNU00000001	131662862	131662862	PAV	DEL	-
chr1	131935904	131936659	GWHBDNU00000001	131948269	131948269	PAV	DEL	-
chr1	132063394	132063448	GWHBDNU00000001	132080267	132080267	PAV	DEL	-
chr1	132658406	132663644	GWHBDNU00000001	132675297	132675297	PAV	DEL	-
chr2	15278	8380023	GWHBDNU00000002	1	8354781	Syntenic	SYN	-
chr2	456812	458052	GWHBDNU00000002	73794672	73795908	CNV	INVDP	copyloss
chr2	766369	766369	GWHBDNU00000002	751103	751167	PAV	INS	-
chr2	1988802	1999515	GWHBDNU00000002	1973673	1973673	PAV	DEL	-
chr2	2188985	2189045	GWHBDNU00000002	2163113	2163113	PAV	DEL	-
chr2	2338095	2338095	GWHBDNU00000002	2312185	2312317	PAV	INS	-
chr2	2338695	2338875	GWHBDNU00000002	2312917	2312917	PAV	DEL	-
chr2	2893175	2893416	GWHBDNU00000002	2867291	2867291	PAV	DEL	-
chr2	3808053	3808053	GWHBDNU00000002	3782071	3782236	PAV	INS	-
chr2	4561044	4561044	GWHBDNU00000002	4535213	4537375	PAV	INS	-
chr2	5292198	5294068	GWHBDNU00000002	34604549	34606424	CNV	DUP	copyloss
chr2	5734154	5734154	GWHBDNU00000002	5710472	5710546	PAV	INS	-
chr2	6346178	6346178	GWHBDNU00000002	6322878	6324814	PAV	INS	-
chr2	6928835	6928835	GWHBDNU00000002	6907400	6907484	PAV	INS	-
chr2	7576733	7580658	GWHBDNU00000002	7555348	7555348	PAV	DEL	-
chr2	7649376	7649376	GWHBDNU00000002	7624096	7624158	PAV	INS	-
chr2	8380124	17940100	GWHBDNU00000002	8479814	18006968	Inversion	INV	-
chr2	8611237	8611297	GWHBDNU00000002	17775824	17775824	PAV	DEL	-
chr2	8721862	8723083	GWHBDNU00000002	17664495	17664495	PAV	DEL	-
chr2	9185459	9185459	GWHBDNU00000002	17195989	17202076	PAV	INS	-
chr2	9659059	9659135	GWHBDNU00000002	16722431	16722431	PAV	DEL	-
chr2	9719062	9719301	GWHBDNU00000002	16662547	16662547	PAV	DEL	-
chr2	9795248	9795248	GWHBDNU00000002	16585977	16586658	PAV	INS	-
chr2	10101083	10101083	GWHBDNU00000002	16272659	16280181	PAV	INS	-
chr2	10368325	10412851	GWHBDNU00000002	16005317	16005317	PAV	DEL	-
chr2	10465944	10466360	GWHBDNU00000002	15952222	15952222	PAV	DEL	-
chr2	12868420	12869286	GWHBDNU00000002	13550826	13550826	PAV	DEL	-
chr2	14107823	14107823	GWHBDNU00000002	12310390	12312237	PAV	INS	-
chr2	14785480	14786772	GWHBDNU00000002	11632710	11632710	PAV	DEL	-
chr2	14834037	14844647	GWHBDNU00000002	11585437	11585437	PAV	DEL	-
chr2	15352941	15372299	GWHBDNU00000002	11077164	11077164	PAV	DEL	-
chr2	16615089	16615683	GWHBDNU00000002	9834233	9834233	PAV	DEL	-
chr2	16827086	16827153	GWHBDNU00000002	9622791	9622791	PAV	DEL	-
chr2	17533479	17533479	GWHBDNU00000002	8886512	8916479	PAV	INS	-
chr2	17541756	17541808	GWHBDNU00000002	8878233	8878233	PAV	DEL	-
chr2	17904167	17904167	GWHBDNU00000002	8515741	8515821	PAV	INS	-
chr2	17940201	30630223	GWHBDNU00000002	18006969	30718881	Syntenic	SYN	-
chr2	17984867	17984867	GWHBDNU00000002	18051639	18051699	PAV	INS	-
chr2	18678362	18678362	GWHBDNU00000002	18745200	18745254	PAV	INS	-
chr2	19388930	19388930	GWHBDNU00000002	19455778	19455830	PAV	INS	-
chr2	19469012	19469012	GWHBDNU00000002	19535847	19535921	PAV	INS	-
chr2	20325283	20326712	GWHBDNU00000004	20603572	20605039	CNV	DUP	copyloss
chr2	20388922	20392290	GWHBDNU00000002	20455806	20455806	PAV	DEL	-
chr2	20544138	20544138	GWHBDNU00000002	20607677	20607765	PAV	INS	-
chr2	20558014	20558101	GWHBDNU00000002	20621639	20621639	PAV	DEL	-
chr2	20594034	20595015	GWHBDNU00000002	20657585	20657585	PAV	DEL	-
chr2	20595403	20595455	GWHBDNU00000002	20657985	20657985	PAV	DEL	-
chr2	20790088	20790145	GWHBDNU00000002	20852607	20852607	PAV	DEL	-
chr2	20854188	20854188	GWHBDNU00000002	20916652	20919348	PAV	INS	-
chr2	20978483	20978483	GWHBDNU00000002	21043645	21043705	PAV	INS	-
chr2	21180638	21180738	GWHBDNU00000002	21245901	21245901	PAV	DEL	-
chr2	21346171	21346171	GWHBDNU00000002	21411277	21411368	PAV	INS	-
chr2	21449296	21449368	GWHBDNU00000002	21514509	21514509	PAV	DEL	-
chr2	21508755	21508755	GWHBDNU00000002	21573849	21573945	PAV	INS	-
chr2	21564112	21565657	GWHBDNU00000002	21629312	21629312	PAV	DEL	-
chr2	21682559	21682615	GWHBDNU00000002	21746221	21746221	PAV	DEL	-
chr2	21687118	21687226	GWHBDNU00000002	21750736	21750736	PAV	DEL	-
chr2	21761562	21761562	GWHBDNU00000002	21825116	21832290	PAV	INS	-
chr2	21793315	21793315	GWHBDNU00000002	21864015	21864549	PAV	INS	-
chr2	21832565	21832565	GWHBDNU00000002	21903834	21903892	PAV	INS	-
chr2	22035287	22035287	GWHBDNU00000002	22106697	22126321	PAV	INS	-
chr2	22052707	22053349	GWHBDNU00000002	22143740	22143740	PAV	DEL	-
chr2	23027771	23027771	GWHBDNU00000002	23118165	23118241	PAV	INS	-
chr2	23030284	23030284	GWHBDNU00000002	23120754	23121111	PAV	INS	-
chr2	23037905	23037905	GWHBDNU00000002	23128732	23128786	PAV	INS	-
chr2	23068179	23070613	GWHBDNU00000002	23159052	23159052	PAV	DEL	-
chr2	23149133	23149133	GWHBDNU00000002	23237398	23237458	PAV	INS	-
chr2	23208253	23208353	GWHBDNU00000002	23296601	23296601	PAV	DEL	-
chr2	23303373	23303863	GWHBDNU00000002	23391586	23391586	PAV	DEL	-
chr2	23345222	23345222	GWHBDNU00000002	23432935	23433658	PAV	INS	-
chr2	23865668	23865898	GWHBDNU00000002	23954238	23954238	PAV	DEL	-
chr2	24166060	24168194	GWHBDNU00000008	278	2412	CNV	INVDP	copyloss
chr2	24757650	24758348	GWHBDNU00000002	24846009	24846009	PAV	DEL	-
chr2	24802299	24802353	GWHBDNU00000002	24889975	24889975	PAV	DEL	-
chr2	25487088	25487088	GWHBDNU00000002	25574881	25574933	PAV	INS	-
chr2	25567708	25567708	GWHBDNU00000002	25655526	25656297	PAV	INS	-
chr2	30630324	34380323	GWHBDNU00000002	30843960	34593573	Inversion	INV	-
chr2	32181538	32181815	GWHBDNU00000002	33042388	33042388	PAV	DEL	-
chr2	32556084	32556146	GWHBDNU00000002	32668098	32668098	PAV	DEL	-
chr2	34380424	36090423	GWHBDNU00000002	34718589	36428704	Syntenic	SYN	-
chr2	34811200	34811200	GWHBDNU00000002	35149386	35149504	PAV	INS	-
chr2	36090524	37330523	GWHBDNU00000002	36448705	37688832	Inversion	INV	-
chr2	36130867	36130867	GWHBDNU00000002	37648437	37648505	PAV	INS	-
chr2	37330624	42620623	GWHBDNU00000002	37718833	43252556	Syntenic	SYN	-
chr2	38020157	38023533	GWHBDNU00000008	3812	7188	CNV	DUP	copyloss
chr2	39602919	39602919	GWHBDNU00000002	40234890	40236632	PAV	INS	-
chr2	39867948	39869705	GWHBDNU00000002	40501668	40501668	PAV	DEL	-
chr2	42566687	42577514	GWHBDNU00000002	43257500	43268329	CNV	DUP	copyloss
chr2	42620724	43840723	GWHBDNU00000002	43302557	44522592	Inversion	INV	-
chr2	42779105	42780298	GWHBDNU00000013	10055344	10056537	CNV	DUP	copyloss
chr2	43156627	43157351	GWHBDNU00000003	53074827	53075551	CNV	INVDP	copyloss
chr2	43840824	48720800	GWHBDNU00000002	44572604	49477336	Syntenic	SYN	-
chr2	45434854	45435176	GWHBDNU00000002	46166682	46166682	PAV	DEL	-
chr2	46112771	46112771	GWHBDNU00000002	46844145	46847359	PAV	INS	-
chr2	46170308	46170308	GWHBDNU00000002	46904904	46904967	PAV	INS	-
chr2	46289595	46289595	GWHBDNU00000002	47024228	47024292	PAV	INS	-
chr2	47945518	47945518	GWHBDNU00000002	48680178	48681447	PAV	INS	-
chr2	48224440	48224440	GWHBDNU00000002	48960357	48980915	PAV	INS	-
chr2	48886101	56764290	GWHBDNU00000002	49757314	57307548	Inversion	INV	-
chr2	49454760	49454893	GWHBDNU00000002	56738923	56738923	PAV	DEL	-
chr2	49843262	49843717	GWHBDNU00000002	56350501	56350501	PAV	DEL	-
chr2	50156100	50156100	GWHBDNU00000002	56026671	56038075	PAV	INS	-
chr2	50524466	50524534	GWHBDNU00000002	55658253	55658253	PAV	DEL	-
chr2	50643286	50653288	GWHBDNU00000002	55539494	55539494	PAV	DEL	-
chr2	51040184	51040184	GWHBDNU00000002	55152403	55152465	PAV	INS	-
chr2	51276243	51276243	GWHBDNU00000002	54916195	54916275	PAV	INS	-
chr2	51795712	51795795	GWHBDNU00000002	54396702	54396702	PAV	DEL	-
chr2	52306538	52306602	GWHBDNU00000002	53885941	53885941	PAV	DEL	-
chr2	52636730	52636825	GWHBDNU00000002	53555700	53555700	PAV	DEL	-
chr2	52665110	52665110	GWHBDNU00000002	53527167	53527416	PAV	INS	-
chr2	52851074	52851074	GWHBDNU00000002	53341103	53341161	PAV	INS	-
chr2	52881186	52881277	GWHBDNU00000002	53310984	53310984	PAV	DEL	-
chr2	53214091	53304090	GWHBDNU00000002	49527298	49617303	CNV	INVDP	copyloss
chr2	53304191	53444190	GWHBDNU00000002	49617304	49757313	CNV	INVDP	copyloss
chr2	53490914	53491355	GWHBDNU00000002	52892214	52892214	PAV	DEL	-
chr2	53543413	53543413	GWHBDNU00000002	52840146	52840200	PAV	INS	-
chr2	53672777	53675061	GWHBDNU00000002	52710774	52710774	PAV	DEL	-
chr2	53711338	53711338	GWHBDNU00000002	52673973	52674493	PAV	INS	-
chr2	54161648	54161648	GWHBDNU00000002	52222334	52223504	PAV	INS	-
chr2	54485845	54554096	GWHBDNU00000002	51967663	51967663	PAV	DEL	-
chr2	54948736	54948736	GWHBDNU00000002	51572601	51572991	PAV	INS	-
chr2	56558423	56558551	GWHBDNU00000002	49963005	49963005	PAV	DEL	-
chr2	56764391	56829390	GWHBDNU00000004	37660813	37721608	CNV	DUP	copyloss
chr2	56764391	56828966	GWHBDNU00000004	37557075	37625238	Syntenic	TRANS	-
chr2	56787203	56787203	GWHBDNU00000004	37579907	37583473	PAV	INS	-
chr2	56829491	67888719	GWHBDNU00000002	57307549	67629532	Syntenic	SYN	-
chr2	56956331	56956331	GWHBDNU00000002	57434391	57436968	PAV	INS	-
chr2	57097885	57097885	GWHBDNU00000002	57578582	57578664	PAV	INS	-
chr2	57444882	57444882	GWHBDNU00000002	57925700	57932609	PAV	INS	-
chr2	57776132	57777229	GWHBDNU00000002	58263878	58263878	PAV	DEL	-
chr2	59355398	59355458	GWHBDNU00000002	59842215	59842215	PAV	DEL	-
chr2	59632373	59632439	GWHBDNU00000002	60119193	60119193	PAV	DEL	-
chr2	61024120	61024190	GWHBDNU00000002	61511027	61511027	PAV	DEL	-
chr2	62136629	62136693	GWHBDNU00000002	62623653	62623653	PAV	DEL	-
chr2	63376137	63393568	GWHBDNU00000002	63863073	63863073	PAV	DEL	-
chr2	63624922	63624922	GWHBDNU00000002	64094375	64094427	PAV	INS	-
chr2	64195917	64195917	GWHBDNU00000002	64665371	64665427	PAV	INS	-
chr2	64264398	64264398	GWHBDNU00000002	64733891	64733943	PAV	INS	-
chr2	66209755	66211039	GWHBDNU00000002	66679461	66679461	PAV	DEL	-
chr2	66495835	66495905	GWHBDNU00000002	66964107	66964107	PAV	DEL	-
chr2	67938427	69371823	GWHBDNU00000002	67926896	69337680	Syntenic	SYN	-
chr2	67950036	67950107	GWHBDNU00000002	67938505	67938505	PAV	DEL	-
chr2	67967984	67990826	GWHBDNU00000002	67956391	67956391	PAV	DEL	-
chr2	68233536	68233536	GWHBDNU00000002	68199061	68199238	PAV	INS	-
chr2	69371924	70481923	GWHBDNU00000002	70357631	71467674	Inversion	INV	-
chr2	70482024	72742023	GWHBDNU00000002	71517677	73783404	Inversion	INV	-
chr2	70738935	70738935	GWHBDNU00000002	73521278	73526497	PAV	INS	-
chr2	71341304	71341304	GWHBDNU00000002	72918679	72918891	PAV	INS	-
chr2	71506452	71506452	GWHBDNU00000002	72753472	72753542	PAV	INS	-
chr2	71809565	71809565	GWHBDNU00000002	72450267	72450331	PAV	INS	-
chr2	72042428	72042428	GWHBDNU00000002	72217329	72217382	PAV	INS	-
chr2	72742124	73682123	GWHBDNU00000002	69367681	70307630	Syntenic	TRANS	-
chr2	73682224	74987594	GWHBDNU00000002	73803406	75109001	Syntenic	SYN	-
chr2	73857048	73857048	GWHBDNU00000002	73978258	73978423	PAV	INS	-
chr2	74987594	74997146	GWHBDNU00000002	75109006	75118558	Inversion	INV	-
chr2	74997148	76802223	GWHBDNU00000002	75118656	76923793	Syntenic	SYN	-
chr2	75181378	75181432	GWHBDNU00000002	75302958	75302958	PAV	DEL	-
chr2	75430101	75430101	GWHBDNU00000002	75551667	75551725	PAV	INS	-
chr2	76439617	76442894	GWHBDNU00000008	34066359	34069637	CNV	INVDP	copyloss
chr2	76553722	76553722	GWHBDNU00000002	76675344	76675398	PAV	INS	-
chr2	76690436	76690492	GWHBDNU00000002	76812063	76812063	PAV	DEL	-
chr2	76802349	78632323	GWHBDNU00000002	76973794	78803257	Inversion	INV	-
chr2	77013552	77013552	GWHBDNU00000002	78591482	78592069	PAV	INS	-
chr2	77038219	77038630	GWHBDNU00000002	78566818	78566818	PAV	DEL	-
chr2	77095576	77095576	GWHBDNU00000002	78509814	78509884	PAV	INS	-
chr2	77632501	77632638	GWHBDNU00000002	77972977	77972977	PAV	DEL	-
chr2	78632424	80188943	GWHBDNU00000002	78842768	80404225	Syntenic	SYN	-
chr2	79691515	79691515	GWHBDNU00000002	79901851	79906807	PAV	INS	-
chr2	80189044	81032523	GWHBDNU00000002	80468687	81312153	Inversion	INV	-
chr2	81032624	106484706	GWHBDNU00000002	81362129	107263584	Syntenic	SYN	-
chr2	83679791	83680276	GWHBDNU00000002	84009126	84009126	PAV	DEL	-
chr2	83729393	83729465	GWHBDNU00000002	84058260	84058260	PAV	DEL	-
chr2	85046959	85048281	GWHBDNU00000002	85375853	85375853	PAV	DEL	-
chr2	85363732	85363732	GWHBDNU00000002	85691263	85733085	PAV	INS	-
chr2	85976550	85976653	GWHBDNU00000002	86345863	86345863	PAV	DEL	-
chr2	86292723	86292723	GWHBDNU00000002	86661880	86692516	PAV	INS	-
chr2	86485000	86489943	GWHBDNU00000002	86884819	86884819	PAV	DEL	-
chr2	86575837	86576701	GWHBDNU00000002	86970725	86970725	PAV	DEL	-
chr2	87102821	87102821	GWHBDNU00000002	87496921	87566201	PAV	INS	-
chr2	87677660	87688367	GWHBDNU00000002	88138443	88138443	PAV	DEL	-
chr2	87945071	87945071	GWHBDNU00000002	88395129	88395223	PAV	INS	-
chr2	88508854	88508854	GWHBDNU00000002	88958994	88960424	PAV	INS	-
chr2	88654834	88654888	GWHBDNU00000002	89106410	89106410	PAV	DEL	-
chr2	88714052	88714120	GWHBDNU00000002	89165575	89165575	PAV	DEL	-
chr2	88867885	88882374	GWHBDNU00000002	89319302	89319302	PAV	DEL	-
chr2	88908119	88908346	GWHBDNU00000002	89345029	89345029	PAV	DEL	-
chr2	88968854	88976610	GWHBDNU00000002	89405590	89405590	PAV	DEL	-
chr2	89403773	89403890	GWHBDNU00000002	89832854	89832854	PAV	DEL	-
chr2	91615418	91615835	GWHBDNU00000002	49488673	49489090	CNV	DUP	copyloss
chr2	92256571	92256571	GWHBDNU00000002	92685606	92695955	PAV	INS	-
chr2	92311394	92311580	GWHBDNU00000002	92750784	92750784	PAV	DEL	-
chr2	93528190	93528274	GWHBDNU00000002	93967418	93967418	PAV	DEL	-
chr2	94250838	94251651	GWHBDNU00000002	94689915	94689915	PAV	DEL	-
chr2	94265077	94289008	GWHBDNU00000002	94703339	94703339	PAV	DEL	-
chr2	94577541	94577541	GWHBDNU00000002	94991848	94991899	PAV	INS	-
chr2	94580854	94580854	GWHBDNU00000002	94995211	94995265	PAV	INS	-
chr2	94588365	94588607	GWHBDNU00000002	95002770	95002770	PAV	DEL	-
chr2	95306751	95306751	GWHBDNU00000002	95720869	95730618	PAV	INS	-
chr2	96484639	96484709	GWHBDNU00000002	96908567	96908567	PAV	DEL	-
chr2	97027852	97029192	GWHBDNU00000002	97451807	97451807	PAV	DEL	-
chr2	97611677	97611677	GWHBDNU00000002	98034220	98034307	PAV	INS	-
chr2	97759544	97759544	GWHBDNU00000002	98182218	98182275	PAV	INS	-
chr2	98139075	98139075	GWHBDNU00000002	98561855	98569825	PAV	INS	-
chr2	98179170	98179170	GWHBDNU00000002	98609904	98609956	PAV	INS	-
chr2	98569775	98569775	GWHBDNU00000002	99000520	99000577	PAV	INS	-
chr2	98571792	98587195	GWHBDNU00000002	99002594	99002594	PAV	DEL	-
chr2	98955520	98955520	GWHBDNU00000002	99371003	99371981	PAV	INS	-
chr2	99036527	99036981	GWHBDNU00000002	99452946	99452946	PAV	DEL	-
chr2	99081262	99081262	GWHBDNU00000002	99497241	99507770	PAV	INS	-
chr2	99106212	99106212	GWHBDNU00000002	99532655	99532723	PAV	INS	-
chr2	99122970	99122970	GWHBDNU00000002	99549466	99551005	PAV	INS	-
chr2	99184022	99184022	GWHBDNU00000002	99612019	99613670	PAV	INS	-
chr2	99269502	99269563	GWHBDNU00000002	99699279	99699279	PAV	DEL	-
chr2	99298102	99298102	GWHBDNU00000002	99727817	99782419	PAV	INS	-
chr2	99409113	99409113	GWHBDNU00000002	100122521	100148059	PAV	INS	-
chr2	99776721	99778507	GWHBDNU00000002	100515645	100515645	PAV	DEL	-
chr2	100164066	100164066	GWHBDNU00000002	100901331	100901473	PAV	INS	-
chr2	100915060	100915060	GWHBDNU00000002	101652424	101652659	PAV	INS	-
chr2	102082282	102082282	GWHBDNU00000002	102819861	102819921	PAV	INS	-
chr2	102084960	102084960	GWHBDNU00000002	102822603	102822992	PAV	INS	-
chr2	102109258	102109444	GWHBDNU00000002	102847253	102847253	PAV	DEL	-
chr2	102257511	102257511	GWHBDNU00000002	102995318	102996088	PAV	INS	-
chr2	102596064	102596064	GWHBDNU00000002	103334550	103338177	PAV	INS	-
chr2	102747674	102747674	GWHBDNU00000002	103489751	103492810	PAV	INS	-
chr2	102808381	102808381	GWHBDNU00000002	103553629	103554212	PAV	INS	-
chr2	102831161	102831161	GWHBDNU00000002	103576994	103577299	PAV	INS	-
chr2	102874844	102874844	GWHBDNU00000002	103620968	103621072	PAV	INS	-
chr2	103299062	103299062	GWHBDNU00000002	104045296	104045387	PAV	INS	-
chr2	104205991	104206057	GWHBDNU00000002	104952215	104952215	PAV	DEL	-
chr2	104341844	104341844	GWHBDNU00000002	105088004	105113820	PAV	INS	-
chr2	104928497	104928497	GWHBDNU00000002	105700470	105700966	PAV	INS	-
chr2	105167167	105167258	GWHBDNU00000002	105939708	105939708	PAV	DEL	-
chr2	105586384	105586384	GWHBDNU00000002	106358818	106358896	PAV	INS	-
chr2	105586427	105586427	GWHBDNU00000002	106358939	106359173	PAV	INS	-
chr2	106236526	106236526	GWHBDNU00000002	107009252	107015485	PAV	INS	-
chr2	106302300	106302352	GWHBDNU00000002	107081238	107081238	PAV	DEL	-
chr2	106499588	106554587	GWHBDNU00000002	80413686	80468686	CNV	INVDP	copygain
chr2	106554688	106609686	GWHBDNU00000002	80404226	80459230	Syntenic	TRANS	-
chr2	106609788	106659676	GWHBDNU00000002	52938834	52988716	CNV	DUP	copygain
chr2	106695235	106734776	GWHBDNU00000002	52942824	52982367	CNV	DUP	copygain
chr3	233605	344439	GWHBDNU00000003	9834615	9945525	Syntenic	TRANS	-
chr3	594840	686390	GWHBDNU00000006	9732955	9824631	Inversion	INVTR	-
chr3	686388	739838	GWHBDNU00000006	9738858	9792310	CNV	INVDP	copygain
chr3	739940	796615	GWHBDNU00000008	7005876	7062587	Inversion	INVTR	-
chr3	796716	846715	GWHBDNU00000008	7012500	7062506	CNV	INVDP	copygain
chr3	990706	10733189	GWHBDNU00000003	1	9835586	Syntenic	SYN	-
chr3	2087907	2088063	GWHBDNU00000003	1097226	1097226	PAV	DEL	-
chr3	2921639	2921699	GWHBDNU00000003	1930754	1930754	PAV	DEL	-
chr3	3647538	3647752	GWHBDNU00000003	2656683	2656683	PAV	DEL	-
chr3	3736265	3736375	GWHBDNU00000003	2745113	2745113	PAV	DEL	-
chr3	3834971	3834971	GWHBDNU00000003	2843648	2864590	PAV	INS	-
chr3	4015304	4015304	GWHBDNU00000003	3045032	3045097	PAV	INS	-
chr3	4323772	4323840	GWHBDNU00000003	3353576	3353576	PAV	DEL	-
chr3	4363089	4363089	GWHBDNU00000003	3392857	3477782	PAV	INS	-
chr3	4403871	4403929	GWHBDNU00000003	3518556	3518556	PAV	DEL	-
chr3	4575550	4575550	GWHBDNU00000003	3690119	3690170	PAV	INS	-
chr3	4577977	4577977	GWHBDNU00000003	3692597	3692761	PAV	INS	-
chr3	4870049	4893925	GWHBDNU00000003	3984845	3984845	PAV	DEL	-
chr3	4961766	4961826	GWHBDNU00000003	4052699	4052699	PAV	DEL	-
chr3	4989726	4989777	GWHBDNU00000003	4080613	4080613	PAV	DEL	-
chr3	6494959	6495033	GWHBDNU00000003	5597493	5597493	PAV	DEL	-
chr3	6790178	6790178	GWHBDNU00000003	5892614	5892674	PAV	INS	-
chr3	6790780	6790780	GWHBDNU00000003	5893276	5893328	PAV	INS	-
chr3	8082402	8082462	GWHBDNU00000003	7184935	7184935	PAV	DEL	-
chr3	10733290	18933289	GWHBDNU00000003	9945526	18150191	Syntenic	SYN	-
chr3	11444631	11444631	GWHBDNU00000003	10656815	10656875	PAV	INS	-
chr3	12477074	12477074	GWHBDNU00000003	11689326	11689822	PAV	INS	-
chr3	12590656	12590656	GWHBDNU00000003	11803404	11804384	PAV	INS	-
chr3	12899658	12899658	GWHBDNU00000003	12113384	12113584	PAV	INS	-
chr3	13206936	13206936	GWHBDNU00000003	12420837	12431331	PAV	INS	-
chr3	13449021	13449021	GWHBDNU00000003	12673408	12673470	PAV	INS	-
chr3	14800523	14801436	GWHBDNU00000003	14025081	14025081	PAV	DEL	-
chr3	15054647	15054647	GWHBDNU00000003	14278313	14278365	PAV	INS	-
chr3	15084215	15084215	GWHBDNU00000003	14307931	14307987	PAV	INS	-
chr3	15358003	15358003	GWHBDNU00000003	14578332	14578394	PAV	INS	-
chr3	15580076	15582612	GWHBDNU00000003	14800457	14800457	PAV	DEL	-
chr3	16315632	16315857	GWHBDNU00000003	15533411	15533411	PAV	DEL	-
chr3	16488743	16489551	GWHBDNU00000003	15706262	15706262	PAV	DEL	-
chr3	16802386	16802386	GWHBDNU00000003	16019091	16019147	PAV	INS	-
chr3	17321928	17322063	GWHBDNU00000003	16538736	16538736	PAV	DEL	-
chr3	17351357	17351357	GWHBDNU00000003	16568030	16568096	PAV	INS	-
chr3	17676946	17676946	GWHBDNU00000003	16893647	16897959	PAV	INS	-
chr3	17889337	17893108	GWHBDNU00000003	17110443	17110443	PAV	DEL	-
chr3	18275763	18275763	GWHBDNU00000003	17493107	17493451	PAV	INS	-
chr3	18450504	18451257	GWHBDNU00000003	17667992	17667992	PAV	DEL	-
chr3	18736309	18736361	GWHBDNU00000003	17953048	17953048	PAV	DEL	-
chr3	18736795	18736795	GWHBDNU00000003	17953478	17953700	PAV	INS	-
chr3	18823103	18823178	GWHBDNU00000003	18040037	18040037	PAV	DEL	-
chr3	18933390	36574089	GWHBDNU00000003	18733803	34511392	Inversion	INV	-
chr3	19084525	19084618	GWHBDNU00000003	34360244	34360244	PAV	DEL	-
chr3	19087818	19087818	GWHBDNU00000003	34356991	34357043	PAV	INS	-
chr3	19092967	19092967	GWHBDNU00000003	34341872	34351842	PAV	INS	-
chr3	20015091	20015091	GWHBDNU00000003	33417936	33419832	PAV	INS	-
chr3	21089765	21089765	GWHBDNU00000003	32343150	32343270	PAV	INS	-
chr3	22179043	22179043	GWHBDNU00000003	31252753	31253837	PAV	INS	-
chr3	22182622	22182622	GWHBDNU00000003	31249122	31249174	PAV	INS	-
chr3	22475362	22476250	GWHBDNU00000003	30956352	30956352	PAV	DEL	-
chr3	22716979	22717038	GWHBDNU00000003	30715565	30715565	PAV	DEL	-
chr3	22812637	22812637	GWHBDNU00000003	30619251	30620042	PAV	INS	-
chr3	22815921	22819200	GWHBDNU00000005	19869176	19872445	CNV	DUP	copyloss
chr3	22819911	22827457	GWHBDNU00000003	30611976	30611976	PAV	DEL	-
chr3	23020578	23020634	GWHBDNU00000003	30418735	30418735	PAV	DEL	-
chr3	23211207	23211207	GWHBDNU00000003	30228066	30228153	PAV	INS	-
chr3	23239797	23239797	GWHBDNU00000003	30189148	30199474	PAV	INS	-
chr3	23246866	23248448	GWHBDNU00000004	7518778	7520362	CNV	DUP	copyloss
chr3	23287851	23287851	GWHBDNU00000003	30139528	30141088	PAV	INS	-
chr3	24618383	24618383	GWHBDNU00000003	28775432	28808802	PAV	INS	-
chr3	24619971	24619971	GWHBDNU00000003	28769033	28773850	PAV	INS	-
chr3	24805835	24806111	GWHBDNU00000003	28583214	28583214	PAV	DEL	-
chr3	24927947	24928126	GWHBDNU00000003	28461384	28461384	PAV	DEL	-
chr3	25047119	25047173	GWHBDNU00000003	28342360	28342360	PAV	DEL	-
chr3	25223009	25223009	GWHBDNU00000003	28166303	28166418	PAV	INS	-
chr3	25828674	25828674	GWHBDNU00000003	27560476	27560530	PAV	INS	-
chr3	25856262	25856262	GWHBDNU00000003	27532778	27532870	PAV	INS	-
chr3	26376638	26376638	GWHBDNU00000003	27011679	27012396	PAV	INS	-
chr3	26447936	26447936	GWHBDNU00000003	26938854	26940421	PAV	INS	-
chr3	26606051	26613904	GWHBDNU00000003	26780806	26780806	PAV	DEL	-
chr3	27053433	27053505	GWHBDNU00000003	26341203	26341203	PAV	DEL	-
chr3	27169633	27170963	GWHBDNU00000003	26225117	26225117	PAV	DEL	-
chr3	27326541	27326541	GWHBDNU00000003	26067554	26069467	PAV	INS	-
chr3	27510779	27510872	GWHBDNU00000003	25883272	25883272	PAV	DEL	-
chr3	27550624	27550624	GWHBDNU00000003	25843252	25843518	PAV	INS	-
chr3	27893671	27893725	GWHBDNU00000003	25500167	25500167	PAV	DEL	-
chr3	27894526	27894526	GWHBDNU00000003	25499212	25499364	PAV	INS	-
chr3	28006742	28006793	GWHBDNU00000003	25386983	25386983	PAV	DEL	-
chr3	28135355	28135355	GWHBDNU00000003	25258225	25258386	PAV	INS	-
chr3	28171441	28171441	GWHBDNU00000003	25222077	25222141	PAV	INS	-
chr3	28660328	28660328	GWHBDNU00000003	24732316	24733078	PAV	INS	-
chr3	28994238	28994238	GWHBDNU00000003	24398253	24398355	PAV	INS	-
chr3	29106785	29106785	GWHBDNU00000003	24285496	24285755	PAV	INS	-
chr3	29412141	29412141	GWHBDNU00000003	23979980	23980126	PAV	INS	-
chr3	29503183	29504804	GWHBDNU00000001	72672086	72673696	CNV	INVDP	copyloss
chr3	29756892	29756892	GWHBDNU00000003	23634488	23635210	PAV	INS	-
chr3	29988434	29988505	GWHBDNU00000003	23402986	23402986	PAV	DEL	-
chr3	30164111	30165468	GWHBDNU00000003	23227372	23227372	PAV	DEL	-
chr3	30678214	30678214	GWHBDNU00000003	22714662	22714725	PAV	INS	-
chr3	30727732	30728718	GWHBDNU00000003	22665144	22665144	PAV	DEL	-
chr3	31190723	31870722	GWHBDNU00000003	34751469	35431143	CNV	DUP	copyloss
chr3	31870823	32320822	GWHBDNU00000003	36155895	36605925	CNV	INVDP	copyloss
chr3	33001023	33241022	GWHBDNU00000003	34511393	34751468	CNV	INVDP	copyloss
chr3	33241123	33803989	GWHBDNU00000003	18150192	18723802	CNV	DUP	copyloss
chr3	33919511	33919511	GWHBDNU00000003	21387655	21387720	PAV	INS	-
chr3	34526217	34526303	GWHBDNU00000003	20780930	20780930	PAV	DEL	-
chr3	35090806	35090806	GWHBDNU00000003	20216287	20216359	PAV	INS	-
chr3	35155486	35155540	GWHBDNU00000003	20151656	20151656	PAV	DEL	-
chr3	35199097	35201639	GWHBDNU00000003	20108181	20108181	PAV	DEL	-
chr3	35212984	35212984	GWHBDNU00000003	20096682	20096770	PAV	INS	-
chr3	35214542	35214608	GWHBDNU00000003	20095122	20095122	PAV	DEL	-
chr3	35388437	35388493	GWHBDNU00000003	19921321	19921321	PAV	DEL	-
chr3	35415329	35415387	GWHBDNU00000003	19894482	19894482	PAV	DEL	-
chr3	35654496	35654554	GWHBDNU00000003	19655319	19655319	PAV	DEL	-
chr3	35877147	35877147	GWHBDNU00000003	19432671	19432734	PAV	INS	-
chr3	36349168	36349168	GWHBDNU00000003	18960517	18960617	PAV	INS	-
chr3	36366897	36367350	GWHBDNU00000003	18942700	18942700	PAV	DEL	-
chr3	36539953	36539953	GWHBDNU00000003	18767939	18770092	PAV	INS	-
chr3	36574190	36773815	GWHBDNU00000003	35946409	36145884	Inversion	INV	-
chr3	36821439	36887457	GWHBDNU00000003	35879512	35945511	Syntenic	TRANS	-
chr3	36911423	37514289	GWHBDNU00000003	36615926	37214148	Syntenic	SYN	-
chr3	36997815	36997889	GWHBDNU00000003	36702306	36702306	PAV	DEL	-
chr3	37314999	37333873	GWHBDNU00000003	37019390	37019390	PAV	DEL	-
chr3	37488097	37488097	GWHBDNU00000003	37173612	37188020	PAV	INS	-
chr3	37492572	37492636	GWHBDNU00000003	37192495	37192495	PAV	DEL	-
chr3	37514390	37884389	GWHBDNU00000003	48038660	48408759	Syntenic	TRANS	-
chr3	37690207	37690207	GWHBDNU00000003	48214478	48214562	PAV	INS	-
chr3	37884490	44759489	GWHBDNU00000003	37264147	44120356	Inversion	INV	-
chr3	38594155	38594155	GWHBDNU00000003	43410583	43410637	PAV	INS	-
chr3	39102220	39103061	GWHBDNU00000003	42902554	42902554	PAV	DEL	-
chr3	39811349	39812309	GWHBDNU00000003	42194288	42194288	PAV	DEL	-
chr3	40032456	40033178	GWHBDNU00000003	41974201	41974201	PAV	DEL	-
chr3	40069076	40071204	GWHBDNU00000013	22135632	22137772	CNV	DUP	copyloss
chr3	40378387	40382116	GWHBDNU00000003	41628934	41628934	PAV	DEL	-
chr3	40672855	40675736	GWHBDNU00000003	41338130	41338130	PAV	DEL	-
chr3	40691879	40691879	GWHBDNU00000003	41321933	41321987	PAV	INS	-
chr3	41622315	41623617	GWHBDNU00000003	40391438	40391438	PAV	DEL	-
chr3	41932690	41932690	GWHBDNU00000003	40082366	40082421	PAV	INS	-
chr3	42565855	42565855	GWHBDNU00000003	39449132	39449198	PAV	INS	-
chr3	42925531	42925531	GWHBDNU00000003	39089379	39089558	PAV	INS	-
chr3	42946786	42946856	GWHBDNU00000003	39068126	39068126	PAV	DEL	-
chr3	43274496	43274560	GWHBDNU00000003	38740414	38740414	PAV	DEL	-
chr3	43552510	43552961	GWHBDNU00000003	38462360	38462360	PAV	DEL	-
chr3	43561003	43561003	GWHBDNU00000003	38454107	38454318	PAV	INS	-
chr3	43624233	43624233	GWHBDNU00000003	38390764	38390815	PAV	INS	-
chr3	43827268	43827332	GWHBDNU00000003	38187690	38187690	PAV	DEL	-
chr3	43958968	43965443	GWHBDNU00000003	38056068	38056068	PAV	DEL	-
chr3	44679782	44681949	GWHBDNU00000003	37341691	37341691	PAV	DEL	-
chr3	44759590	44809589	GWHBDNU00000003	54969564	55019568	Syntenic	TRANS	-
chr3	44809690	45201822	GWHBDNU00000003	47646579	48038659	Inversion	INVTR	-
chr3	45201923	46681922	GWHBDNU00000003	46163243	47636618	Syntenic	SYN	-
chr3	45501903	45512065	GWHBDNU00000003	46463258	46463258	PAV	DEL	-
chr3	45844262	45844262	GWHBDNU00000003	46797265	46797544	PAV	INS	-
chr3	45934277	45934277	GWHBDNU00000003	46887483	46888895	PAV	INS	-
chr3	46682023	47359889	GWHBDNU00000003	45470286	46143231	Inversion	INVTR	-
chr3	46804414	46809344	GWHBDNU00000003	46020877	46020877	PAV	DEL	-
chr3	47410090	47476836	GWHBDNU00000003	49209284	49276043	Syntenic	SYN	-
chr3	47414572	47414627	GWHBDNU00000003	49213772	49213772	PAV	DEL	-
chr3	47476937	49724353	GWHBDNU00000003	55019569	57270894	Syntenic	SYN	-
chr3	47587549	47587549	GWHBDNU00000003	55130152	55134049	PAV	INS	-
chr3	47665146	47665212	GWHBDNU00000003	55211633	55211633	PAV	DEL	-
chr3	48744794	48744870	GWHBDNU00000003	56291323	56291323	PAV	DEL	-
chr3	49726057	51617336	GWHBDNU00000003	48408760	50386769	Inversion	INVTR	-
chr3	49726358	49726441	GWHBDNU00000003	50386468	50386468	PAV	DEL	-
chr3	50011671	50011757	GWHBDNU00000003	50101264	50101264	PAV	DEL	-
chr3	50036421	50036421	GWHBDNU00000003	50076536	50076602	PAV	INS	-
chr3	50953757	50953757	GWHBDNU00000003	49171853	49172166	PAV	INS	-
chr3	50998056	50998142	GWHBDNU00000003	49079967	49079967	PAV	DEL	-
chr3	51012823	51013136	GWHBDNU00000003	49061729	49061729	PAV	DEL	-
chr3	51068390	51069564	GWHBDNU00000002	37717423	37718590	CNV	INVDP	copyloss
chr3	51617437	52967436	GWHBDNU00000003	44120357	45470285	Syntenic	TRANS	-
chr3	52967537	54527922	GWHBDNU00000003	53382639	54943690	Inversion	INVTR	-
chr3	53299371	53299371	GWHBDNU00000003	54611807	54611865	PAV	INS	-
chr3	53635709	53635761	GWHBDNU00000003	54275451	54275451	PAV	DEL	-
chr3	53788269	53789261	GWHBDNU00000003	54122984	54122984	PAV	DEL	-
chr3	53831903	53831903	GWHBDNU00000003	54079626	54080350	PAV	INS	-
chr3	53953717	53953717	GWHBDNU00000003	53957816	53957883	PAV	INS	-
chr3	53993298	53993298	GWHBDNU00000003	53917133	53918244	PAV	INS	-
chr3	54528023	55798022	GWHBDNU00000003	51802090	53072142	Syntenic	TRANS	-
chr3	55209873	55209873	GWHBDNU00000003	52483987	52484058	PAV	INS	-
chr3	55798123	56509113	GWHBDNU00000003	51041954	51760888	Syntenic	TRANS	-
chr3	56077825	56077825	GWHBDNU00000003	51321640	51321722	PAV	INS	-
chr3	56255797	56255797	GWHBDNU00000003	51499659	51499721	PAV	INS	-
chr3	56508223	56738222	GWHBDNU00000003	53102125	53332084	Inversion	INVTR	-
chr3	56738323	57339188	GWHBDNU00000003	50386770	50991971	Inversion	INVTR	-
chr3	56866923	56867281	GWHBDNU00000003	50863373	50863373	PAV	DEL	-
chr3	56989812	56989812	GWHBDNU00000003	50736088	50740843	PAV	INS	-
chr3	57016682	57019360	GWHBDNU00000004	70164026	70166762	CNV	DUP	copyloss
chr3	57339194	72967624	GWHBDNU00000003	57270896	72887854	Syntenic	SYN	-
chr3	57521203	57521203	GWHBDNU00000003	57452860	57453910	PAV	INS	-
chr3	58002312	58002312	GWHBDNU00000003	57935059	57936554	PAV	INS	-
chr3	58461437	58461437	GWHBDNU00000003	58395667	58397254	PAV	INS	-
chr3	58551250	58551372	GWHBDNU00000003	58487019	58487019	PAV	DEL	-
chr3	58592519	58592660	GWHBDNU00000003	58528188	58528188	PAV	DEL	-
chr3	58739821	58739821	GWHBDNU00000003	58675340	58675398	PAV	INS	-
chr3	59094778	59094778	GWHBDNU00000003	59030338	59030458	PAV	INS	-
chr3	59142347	59142404	GWHBDNU00000003	59078043	59078043	PAV	DEL	-
chr3	59172593	59172593	GWHBDNU00000003	59108246	59108308	PAV	INS	-
chr3	59180940	59180940	GWHBDNU00000003	59116666	59116756	PAV	INS	-
chr3	59189435	59189435	GWHBDNU00000003	59125251	59126916	PAV	INS	-
chr3	59602340	59602634	GWHBDNU00000003	59539870	59539870	PAV	DEL	-
chr3	59867973	59868033	GWHBDNU00000003	59805200	59805200	PAV	DEL	-
chr3	60685219	60685511	GWHBDNU00000003	60622335	60622335	PAV	DEL	-
chr3	61965302	61965613	GWHBDNU00000003	61902315	61902315	PAV	DEL	-
chr3	62227040	62227040	GWHBDNU00000003	62163759	62164941	PAV	INS	-
chr3	62901084	62901138	GWHBDNU00000003	62838979	62838979	PAV	DEL	-
chr3	62919647	62919647	GWHBDNU00000003	62857483	62857845	PAV	INS	-
chr3	63833644	63833644	GWHBDNU00000003	63771879	63778417	PAV	INS	-
chr3	63917189	63917277	GWHBDNU00000003	63862002	63862002	PAV	DEL	-
chr3	65385184	65385184	GWHBDNU00000003	65329816	65338508	PAV	INS	-
chr3	65807346	65807412	GWHBDNU00000003	65760619	65760619	PAV	DEL	-
chr3	66528333	66532855	GWHBDNU00000003	54949559	54954131	CNV	INVDP	copyloss
chr3	66810230	66810230	GWHBDNU00000003	66714194	66729271	PAV	INS	-
chr3	67193865	67193865	GWHBDNU00000003	67112807	67112859	PAV	INS	-
chr3	68132126	68132126	GWHBDNU00000003	68051147	68053364	PAV	INS	-
chr3	68375762	68375762	GWHBDNU00000003	68296986	68297054	PAV	INS	-
chr3	68582219	68582395	GWHBDNU00000003	68503305	68503305	PAV	DEL	-
chr3	68628233	68628233	GWHBDNU00000003	68549109	68549220	PAV	INS	-
chr3	69086417	69086417	GWHBDNU00000003	69007254	69007340	PAV	INS	-
chr3	70418009	70418009	GWHBDNU00000003	70338999	70339090	PAV	INS	-
chr3	70582476	70582558	GWHBDNU00000003	70503541	70503541	PAV	DEL	-
chr3	70979508	70980248	GWHBDNU00000003	70900432	70900432	PAV	DEL	-
chr3	71275158	71279870	GWHBDNU00000007	23348050	23352754	CNV	DUP	copyloss
chr3	72171679	72171679	GWHBDNU00000003	72091795	72091892	PAV	INS	-
chr3	72575533	72575588	GWHBDNU00000003	72495753	72495753	PAV	DEL	-
chr3	72981214	73428954	GWHBDNU00000003	35431144	35879011	Syntenic	TRANS	-
chr3	72984394	72984511	GWHBDNU00000003	35434324	35434324	PAV	DEL	-
chr3	72987123	72987123	GWHBDNU00000003	35436916	35436976	PAV	INS	-
chr3	73413487	73413487	GWHBDNU00000003	35863538	35863640	PAV	INS	-
chr3	74611561	74731560	GWHBDNU00000001	64246523	64365524	CNV	DUP	copygain
chr3	74831761	74884039	GWHBDNU00000003	48968768	49021000	CNV	DUP	copygain
chr4	68902	4348136	GWHBDNU00000004	1	4291644	Syntenic	SYN	-
chr4	150580	150645	GWHBDNU00000004	81707	81707	PAV	DEL	-
chr4	1882482	1882482	GWHBDNU00000004	1839057	1839119	PAV	INS	-
chr4	1903798	1903864	GWHBDNU00000004	1860439	1860439	PAV	DEL	-
chr4	2106062	2106062	GWHBDNU00000004	2062642	2062743	PAV	INS	-
chr4	2143703	2143703	GWHBDNU00000004	2100368	2100826	PAV	INS	-
chr4	2207883	2207883	GWHBDNU00000004	2164997	2165217	PAV	INS	-
chr4	2211611	2217161	GWHBDNU00000004	2168952	2168952	PAV	DEL	-
chr4	2262021	2266797	GWHBDNU00000004	2213791	2213791	PAV	DEL	-
chr4	2267025	2267025	GWHBDNU00000004	2214019	2214448	PAV	INS	-
chr4	2270214	2270805	GWHBDNU00000004	2217637	2217637	PAV	DEL	-
chr4	2272015	2272088	GWHBDNU00000004	2218853	2218853	PAV	DEL	-
chr4	2767060	2767060	GWHBDNU00000004	2713828	2713897	PAV	INS	-
chr4	2802728	2809028	GWHBDNU00000004	2749623	2749623	PAV	DEL	-
chr4	2864575	2864645	GWHBDNU00000004	2805107	2805107	PAV	DEL	-
chr4	2874668	2874668	GWHBDNU00000004	2815131	2818246	PAV	INS	-
chr4	4253409	4260396	GWHBDNU00000002	36440567	36448132	CNV	DUP	copyloss
chr4	4348137	4348449	GWHBDNU00000004	4291645	4291957	Inversion	INV	-
chr4	4348450	7520874	GWHBDNU00000004	4291958	7518082	Syntenic	SYN	-
chr4	4715030	4715111	GWHBDNU00000004	4658595	4658595	PAV	DEL	-
chr4	4818215	4818215	GWHBDNU00000004	4761647	4762218	PAV	INS	-
chr4	4927405	4927405	GWHBDNU00000004	4871495	4871796	PAV	INS	-
chr4	5061289	5061289	GWHBDNU00000004	5005686	5058031	PAV	INS	-
chr4	7212386	7212386	GWHBDNU00000004	7209123	7209305	PAV	INS	-
chr4	7435271	7435271	GWHBDNU00000004	7432155	7432214	PAV	INS	-
chr4	7466163	7466163	GWHBDNU00000004	7463119	7463379	PAV	INS	-
chr4	7520975	9491074	GWHBDNU00000004	7568078	20559677	Inversion	INV	-
chr4	8379133	8393131	GWHBDNU00000004	19702383	19702383	PAV	DEL	-
chr4	9079228	9079228	GWHBDNU00000004	7979948	7980674	PAV	INS	-
chr4	9491175	13106174	GWHBDNU00000004	20609702	24185131	Syntenic	SYN	-
chr4	9614818	9653759	GWHBDNU00000004	20733298	20733298	PAV	DEL	-
chr4	9964742	9964802	GWHBDNU00000004	21044333	21044333	PAV	DEL	-
chr4	11256712	11257219	GWHBDNU00000004	22336127	22336127	PAV	DEL	-
chr4	11279485	11279485	GWHBDNU00000004	22358372	22358453	PAV	INS	-
chr4	12715087	12715151	GWHBDNU00000004	23794109	23794109	PAV	DEL	-
chr4	13106275	14749822	GWHBDNU00000004	14836108	16487504	CNV	INVDP	copygain
chr4	14749923	15821210	GWHBDNU00000004	8989040	10060348	CNV	INVDP	copygain
chr4	15821311	17054658	GWHBDNU00000004	26791855	28020115	Syntenic	TRANS	-
chr4	15834796	15839257	GWHBDNU00000004	26805346	26805346	PAV	DEL	-
chr4	16184216	16184840	GWHBDNU00000004	27150309	27150309	PAV	DEL	-
chr4	17054759	17834758	GWHBDNU00000004	18790676	19570573	CNV	DUP	copygain
chr4	17834859	18229085	GWHBDNU00000004	8584840	8979039	CNV	DUP	copygain
chr4	18229186	20775837	GWHBDNU00000004	24235129	26781856	Inversion	INV	-
chr4	19952064	19952064	GWHBDNU00000004	25058916	25059014	PAV	INS	-
chr4	20080447	20080447	GWHBDNU00000004	24930469	24930535	PAV	INS	-
chr4	20831038	21921037	GWHBDNU00000004	16537499	17627499	CNV	DUP	copygain
chr4	21921138	22032532	GWHBDNU00000004	12566844	12667766	CNV	DUP	copygain
chr4	22032633	24333662	GWHBDNU00000004	28070108	30371228	Inversion	INV	-
chr4	22682662	22687556	GWHBDNU00000004	7535609	7540475	CNV	INVDP	copyloss
chr4	24333763	25542674	GWHBDNU00000004	17627500	18790675	CNV	INVDP	copygain
chr4	25542775	27980349	GWHBDNU00000004	10080347	12516852	CNV	INVDP	copygain
chr4	27980450	28970649	GWHBDNU00000004	13895789	14836107	CNV	INVDP	copygain
chr4	29025853	29077794	GWHBDNU00000004	40057088	40110472	Inversion	INVTR	-
chr4	29038754	29038754	GWHBDNU00000004	40097483	40097567	PAV	INS	-
chr4	29073758	29073758	GWHBDNU00000004	40061115	40062502	PAV	INS	-
chr4	29141507	32082617	GWHBDNU00000004	30393424	33334389	Inversion	INV	-
chr4	31858598	31858666	GWHBDNU00000004	30617232	30617232	PAV	DEL	-
chr4	31957065	31962723	GWHBDNU00000012	15757864	15763513	CNV	DUP	copyloss
chr4	32011336	32011438	GWHBDNU00000004	30464606	30464606	PAV	DEL	-
chr4	32358722	32362302	GWHBDNU00000007	25098957	25102520	CNV	INVDP	copygain
chr4	32479739	33529738	GWHBDNU00000004	12827770	13625814	CNV	DUP	copygain
chr4	33529839	34243674	GWHBDNU00000004	33344390	34078235	Syntenic	SYN	-
chr4	34153574	34153574	GWHBDNU00000004	33968233	33988133	PAV	INS	-
chr4	34243775	35453774	GWHBDNU00000004	34108252	35342366	Inversion	INV	-
chr4	34587309	34587309	GWHBDNU00000004	34998721	34998801	PAV	INS	-
chr4	34879505	34879559	GWHBDNU00000004	34706445	34706445	PAV	DEL	-
chr4	34994748	34994748	GWHBDNU00000004	34591133	34591257	PAV	INS	-
chr4	35090426	35090426	GWHBDNU00000004	34495374	34495438	PAV	INS	-
chr4	35409501	35409501	GWHBDNU00000004	34152544	34176317	PAV	INS	-
chr4	35453875	35713874	GWHBDNU00000004	35372367	35632446	Inversion	INV	-
chr4	35640845	35640845	GWHBDNU00000004	35445406	35445476	PAV	INS	-
chr4	35713978	37587106	GWHBDNU00000004	35682417	37535888	Inversion	INV	-
chr4	35713978	35723344	GWHBDNU00000004	37630274	37639640	CNV	INVDP	copyloss
chr4	35731881	35732526	GWHBDNU00000004	37541927	37542572	CNV	INVDP	copyloss
chr4	35731881	35732526	GWHBDNU00000004	37645679	37646324	CNV	INVDP	copyloss
chr4	35810813	35810997	GWHBDNU00000004	37439060	37439060	PAV	DEL	-
chr4	35880749	35880881	GWHBDNU00000004	37369315	37369315	PAV	DEL	-
chr4	36796947	36805207	GWHBDNU00000004	36453223	36453223	PAV	DEL	-
chr4	36809689	36820821	GWHBDNU00000004	36448741	36448741	PAV	DEL	-
chr4	37081532	37088144	GWHBDNU00000004	52786810	52793573	CNV	INVDP	copyloss
chr4	37587207	37687206	GWHBDNU00000004	37721609	37821656	Inversion	INV	-
chr4	37687307	39327406	GWHBDNU00000004	38100266	39980639	Inversion	INV	-
chr4	37703027	37703027	GWHBDNU00000004	39963920	39964913	PAV	INS	-
chr4	37909534	37909534	GWHBDNU00000004	39753759	39758660	PAV	INS	-
chr4	38105763	38106202	GWHBDNU00000004	39557496	39557496	PAV	DEL	-
chr4	39201620	39201620	GWHBDNU00000004	38455934	38462132	PAV	INS	-
chr4	39333129	39352974	GWHBDNU00000007	25086197	25106074	CNV	INVDP	copygain
chr4	39395805	39417506	GWHBDNU00000004	30371229	30392919	Inversion	INVTR	-
chr4	39417607	39517606	GWHBDNU00000004	12667767	12767743	CNV	DUP	copygain
chr4	39858207	40018206	GWHBDNU00000004	13625815	13785813	CNV	DUP	copygain
chr4	40018307	40901998	GWHBDNU00000004	40114668	40887899	Syntenic	SYN	-
chr4	40314052	40314052	GWHBDNU00000004	40304469	40304539	PAV	INS	-
chr4	40314992	40314992	GWHBDNU00000004	40305479	40305530	PAV	INS	-
chr4	40358617	40362196	GWHBDNU00000004	40349157	40349157	PAV	DEL	-
chr4	40376787	40377764	GWHBDNU00000004	40363701	40363701	PAV	DEL	-
chr4	40451709	40451709	GWHBDNU00000004	40437658	40437713	PAV	INS	-
chr4	40899890	40911646	GWHBDNU00000004	41168811	41180500	CNV	INVDP	copyloss
chr4	40902217	40912351	GWHBDNU00000004	40888126	40898341	Syntenic	SYN	-
chr4	40912307	41181194	GWHBDNU00000004	40899076	41168156	Inversion	INV	-
chr4	40948529	40948529	GWHBDNU00000004	41131826	41131896	PAV	INS	-
chr4	41243172	52295374	GWHBDNU00000004	41181016	52270603	Syntenic	SYN	-
chr4	41468206	41468206	GWHBDNU00000004	41406122	41423952	PAV	INS	-
chr4	42134458	42134526	GWHBDNU00000004	42090234	42090234	PAV	DEL	-
chr4	42200100	42200161	GWHBDNU00000004	42155766	42155766	PAV	DEL	-
chr4	42200822	42200822	GWHBDNU00000004	42156427	42156883	PAV	INS	-
chr4	42346165	42346165	GWHBDNU00000004	42302224	42304026	PAV	INS	-
chr4	42540282	42540282	GWHBDNU00000004	42498195	42498266	PAV	INS	-
chr4	42914948	42915029	GWHBDNU00000004	42873031	42873031	PAV	DEL	-
chr4	43109367	43109455	GWHBDNU00000004	43067528	43067528	PAV	DEL	-
chr4	43317983	43317983	GWHBDNU00000004	43276079	43276705	PAV	INS	-
chr4	43843083	43843157	GWHBDNU00000004	43801750	43801750	PAV	DEL	-
chr4	43992440	43992440	GWHBDNU00000004	43951006	43951353	PAV	INS	-
chr4	44043558	44043558	GWHBDNU00000004	44002504	44002568	PAV	INS	-
chr4	44047613	44047725	GWHBDNU00000004	44006601	44006601	PAV	DEL	-
chr4	44287225	44290487	GWHBDNU00000004	44246190	44246190	PAV	DEL	-
chr4	44392270	44392326	GWHBDNU00000004	44347956	44347956	PAV	DEL	-
chr4	44587604	44587604	GWHBDNU00000004	44541063	44541467	PAV	INS	-
chr4	44970917	44970917	GWHBDNU00000004	44924739	44927741	PAV	INS	-
chr4	44970960	44970960	GWHBDNU00000004	44927784	44934054	PAV	INS	-
chr4	45007068	45007068	GWHBDNU00000004	44970158	44970228	PAV	INS	-
chr4	45076863	45076863	GWHBDNU00000004	45040087	45040147	PAV	INS	-
chr4	46080786	46082280	GWHBDNU00000004	28046068	28047561	CNV	DUP	copyloss
chr4	48402107	48406383	GWHBDNU00000004	48365436	48365436	PAV	DEL	-
chr4	48594259	48594259	GWHBDNU00000004	48553339	48560303	PAV	INS	-
chr4	48627368	48627461	GWHBDNU00000004	48593444	48593444	PAV	DEL	-
chr4	48834445	48834445	GWHBDNU00000004	48800369	48800823	PAV	INS	-
chr4	49551054	49551054	GWHBDNU00000004	49517470	49517538	PAV	INS	-
chr4	50006966	50007513	GWHBDNU00000004	49974341	49974341	PAV	DEL	-
chr4	50188306	50188306	GWHBDNU00000004	50155124	50163760	PAV	INS	-
chr4	50300221	50300273	GWHBDNU00000004	50275677	50275677	PAV	DEL	-
chr4	50462650	50462732	GWHBDNU00000004	50438081	50438081	PAV	DEL	-
chr4	52295475	52755474	GWHBDNU00000004	52320600	52780622	Inversion	INV	-
chr4	52755575	59324382	GWHBDNU00000004	52830623	59397824	Syntenic	SYN	-
chr4	54269721	54269782	GWHBDNU00000004	54345066	54345066	PAV	DEL	-
chr4	56413958	56413958	GWHBDNU00000004	56489231	56489284	PAV	INS	-
chr4	57057871	57058061	GWHBDNU00000004	57133137	57133137	PAV	DEL	-
chr4	57166719	57166719	GWHBDNU00000004	57241776	57241851	PAV	INS	-
chr4	57804069	57805886	GWHBDNU00000004	57879370	57879370	PAV	DEL	-
chr4	57821798	57821798	GWHBDNU00000004	57895248	57895317	PAV	INS	-
chr4	59324383	59324631	GWHBDNU00000004	59397825	59398073	Inversion	INV	-
chr4	59324632	68545774	GWHBDNU00000004	59398074	68673970	Syntenic	SYN	-
chr4	60682738	60682738	GWHBDNU00000004	60756200	60811063	PAV	INS	-
chr4	67090830	67090934	GWHBDNU00000004	67219151	67219151	PAV	DEL	-
chr4	67799466	67799466	GWHBDNU00000004	67927650	67927702	PAV	INS	-
chr4	68545875	69965874	GWHBDNU00000004	68723970	70144785	Inversion	INV	-
chr4	68557918	68561518	GWHBDNU00000004	70168847	70172478	CNV	INVDP	copyloss
chr4	68614293	68614293	GWHBDNU00000004	70075542	70076345	PAV	INS	-
chr4	69320504	69320564	GWHBDNU00000004	69369456	69369456	PAV	DEL	-
chr4	69959349	69959349	GWHBDNU00000004	68730494	68730548	PAV	INS	-
chr4	69965975	70493065	GWHBDNU00000004	70194750	70721811	Syntenic	SYN	-
chr4	70468947	70469009	GWHBDNU00000004	70697734	70697734	PAV	DEL	-
chr4	70595041	70825040	GWHBDNU00000004	38180251	38410235	CNV	INVDP	copygain
chr4	70825141	71105140	GWHBDNU00000004	37821657	38100265	Syntenic	TRANS	-
chr4	70865356	70866711	GWHBDNU00000004	37861872	37861872	PAV	DEL	-
chr5	968422	1008487	GWHBDNU00000005	34348538	34388592	Inversion	INVTR	-
chr5	1131101	1142061	GWHBDNU00000005	34389093	34400041	Inversion	INVTR	-
chr5	1216153	19304546	GWHBDNU00000005	1	18093681	Syntenic	SYN	-
chr5	2168466	2171176	GWHBDNU00000005	18099358	18102064	CNV	DUP	copyloss
chr5	3136920	3136920	GWHBDNU00000005	1920698	1920959	PAV	INS	-
chr5	3170160	3170160	GWHBDNU00000005	1954186	1954290	PAV	INS	-
chr5	3466706	3466766	GWHBDNU00000005	2250722	2250722	PAV	DEL	-
chr5	3648624	3648624	GWHBDNU00000005	2432582	2432689	PAV	INS	-
chr5	3824604	3826720	GWHBDNU00000010	37034440	37036531	CNV	DUP	copyloss
chr5	3893400	3893400	GWHBDNU00000005	2677521	2678444	PAV	INS	-
chr5	4375639	4375690	GWHBDNU00000005	3160644	3160644	PAV	DEL	-
chr5	4491117	4491117	GWHBDNU00000005	3276040	3276144	PAV	INS	-
chr5	4642686	4647358	GWHBDNU00000005	3427745	3427745	PAV	DEL	-
chr5	4704050	4705928	GWHBDNU00000005	3484439	3484439	PAV	DEL	-
chr5	4996679	4996834	GWHBDNU00000005	3775151	3775151	PAV	DEL	-
chr5	6496140	6496210	GWHBDNU00000005	5274388	5274388	PAV	DEL	-
chr5	6625225	6625315	GWHBDNU00000005	5403408	5403408	PAV	DEL	-
chr5	7545665	7545812	GWHBDNU00000005	6323662	6323662	PAV	DEL	-
chr5	8864037	8864097	GWHBDNU00000005	7641987	7641987	PAV	DEL	-
chr5	9181925	9181925	GWHBDNU00000005	7959791	7959914	PAV	INS	-
chr5	10510873	10510931	GWHBDNU00000005	9288796	9288796	PAV	DEL	-
chr5	11533273	11551972	GWHBDNU00000005	10311073	10311073	PAV	DEL	-
chr5	11918966	11918966	GWHBDNU00000005	10678089	10678151	PAV	INS	-
chr5	13745922	13746680	GWHBDNU00000005	12505189	12505189	PAV	DEL	-
chr5	13748709	13749467	GWHBDNU00000005	12507214	12507214	PAV	DEL	-
chr5	13749746	13751338	GWHBDNU00000005	12507493	12507493	PAV	DEL	-
chr5	14373968	14374147	GWHBDNU00000005	13130034	13130034	PAV	DEL	-
chr5	15604382	15604438	GWHBDNU00000005	14331638	14331638	PAV	DEL	-
chr5	17191164	17191164	GWHBDNU00000005	15918324	15918436	PAV	INS	-
chr5	19075547	19075547	GWHBDNU00000005	17802818	17864654	PAV	INS	-
chr5	19304647	21024646	GWHBDNU00000005	18143694	19863578	Inversion	INV	-
chr5	20879042	20879212	GWHBDNU00000005	18289135	18289135	PAV	DEL	-
chr5	21024747	28244187	GWHBDNU00000005	19913637	27118346	Syntenic	SYN	-
chr5	21889658	21889658	GWHBDNU00000005	20778591	20783250	PAV	INS	-
chr5	21954004	21954004	GWHBDNU00000005	20847588	20847640	PAV	INS	-
chr5	23824311	23824311	GWHBDNU00000005	22717789	22728282	PAV	INS	-
chr5	26765781	26766794	GWHBDNU00000005	25640930	25640930	PAV	DEL	-
chr5	28092246	28093039	GWHBDNU00000002	8399498	8400338	CNV	INVDP	copyloss
chr5	28135666	28135666	GWHBDNU00000005	27009683	27009737	PAV	INS	-
chr5	28241944	28270768	GWHBDNU00000005	27115259	27132881	Inversion	INV	-
chr5	28259298	29814946	GWHBDNU00000005	27133457	28728402	Syntenic	SYN	-
chr5	28373150	28373150	GWHBDNU00000005	27247310	27278052	PAV	INS	-
chr5	29063061	29063630	GWHBDNU00000005	27967957	27967957	PAV	DEL	-
chr5	29122710	29122710	GWHBDNU00000005	28027059	28027151	PAV	INS	-
chr5	29193430	29193430	GWHBDNU00000005	28097865	28097929	PAV	INS	-
chr5	29482202	29482202	GWHBDNU00000005	28386665	28395679	PAV	INS	-
chr5	29815047	30475046	GWHBDNU00000005	28748403	29418712	Inversion	INV	-
chr5	30396131	30396131	GWHBDNU00000005	28827338	28837569	PAV	INS	-
chr5	30475147	35276347	GWHBDNU00000005	29468730	34306801	Syntenic	SYN	-
chr5	31047788	31047788	GWHBDNU00000005	30041282	30041345	PAV	INS	-
chr5	31784481	31784767	GWHBDNU00000005	30777990	30777990	PAV	DEL	-
chr5	32863449	32863449	GWHBDNU00000005	31856608	31906422	PAV	INS	-
chr5	33068741	33068795	GWHBDNU00000005	32111756	32111756	PAV	DEL	-
chr5	34347227	34347227	GWHBDNU00000005	33390246	33390300	PAV	INS	-
chr5	34722655	34722870	GWHBDNU00000005	33765799	33765799	PAV	DEL	-
chr5	34928151	34940670	GWHBDNU00000005	33971097	33971097	PAV	DEL	-
chr5	35276448	38926447	GWHBDNU00000005	34400042	38051450	Inversion	INV	-
chr5	36529913	36529913	GWHBDNU00000005	36797058	36797990	PAV	INS	-
chr5	37771495	37771495	GWHBDNU00000005	35555216	35555523	PAV	INS	-
chr5	38420597	38420597	GWHBDNU00000005	34905976	34906144	PAV	INS	-
chr5	38980731	40350730	GWHBDNU00000005	38051451	39420781	Syntenic	SYN	-
chr5	39830027	39830801	GWHBDNU00000005	38900799	38900799	PAV	DEL	-
chr5	40350831	40425790	GWHBDNU00000005	44860988	44935928	Inversion	INVTR	-
chr5	40425931	45605930	GWHBDNU00000005	39420782	44623111	Inversion	INV	-
chr5	40813518	40813518	GWHBDNU00000005	44214480	44235413	PAV	INS	-
chr5	40861547	40861547	GWHBDNU00000005	44166403	44166476	PAV	INS	-
chr5	43880825	43880825	GWHBDNU00000005	41146334	41146850	PAV	INS	-
chr5	44263275	44263275	GWHBDNU00000005	40763826	40763881	PAV	INS	-
chr5	45233644	45233644	GWHBDNU00000005	39793258	39793466	PAV	INS	-
chr5	45606031	45848694	GWHBDNU00000005	44623112	44864656	Syntenic	SYN	-
chr5	45666030	45666130	GWHBDNU00000005	44683103	44683103	PAV	DEL	-
chr5	45754033	45754033	GWHBDNU00000005	44771005	44771097	PAV	INS	-
chr5	45776130	45776230	GWHBDNU00000005	44793193	44793193	PAV	DEL	-
chr5	45811995	45811995	GWHBDNU00000005	44828920	44829278	PAV	INS	-
chr5	45839632	45840961	GWHBDNU00000005	44856915	44856915	PAV	DEL	-
chr5	45949134	46111210	GWHBDNU00000005	44985445	45148095	Inversion	INV	-
chr5	45951222	45953534	GWHBDNU00000005	45146003	45146003	PAV	DEL	-
chr5	45963138	45963138	GWHBDNU00000005	45135775	45136398	PAV	INS	-
chr5	45967561	45967561	GWHBDNU00000005	45131251	45131309	PAV	INS	-
chr5	46094385	46094633	GWHBDNU00000005	45004441	45004441	PAV	DEL	-
chr5	46097773	46466246	GWHBDNU00000005	45135187	45504112	Syntenic	SYN	-
chr5	46108583	46108583	GWHBDNU00000005	44988206	44990495	PAV	INS	-
chr5	46110898	46110898	GWHBDNU00000005	44985757	44985921	PAV	INS	-
chr5	46151459	46151459	GWHBDNU00000005	45188874	45188936	PAV	INS	-
chr5	46358790	46358790	GWHBDNU00000005	45396443	45396727	PAV	INS	-
chr5	46466347	53636346	GWHBDNU00000005	45514161	52691576	Inversion	INV	-
chr5	46878230	46880746	GWHBDNU00000005	52279680	52279680	PAV	DEL	-
chr5	47169436	47169506	GWHBDNU00000005	51990994	51990994	PAV	DEL	-
chr5	47776045	47776097	GWHBDNU00000005	51384396	51384396	PAV	DEL	-
chr5	47792958	47792958	GWHBDNU00000005	51367453	51367532	PAV	INS	-
chr5	48204135	48208632	GWHBDNU00000005	50956264	50956264	PAV	DEL	-
chr5	48457514	48459856	GWHBDNU00000005	50707425	50707425	PAV	DEL	-
chr5	48504358	48504414	GWHBDNU00000005	50662925	50662925	PAV	DEL	-
chr5	48600643	48600709	GWHBDNU00000005	50566705	50566705	PAV	DEL	-
chr5	48707898	48707898	GWHBDNU00000005	50443293	50459490	PAV	INS	-
chr5	48764250	48764320	GWHBDNU00000005	50386941	50386941	PAV	DEL	-
chr5	48779290	48779353	GWHBDNU00000005	50371971	50371971	PAV	DEL	-
chr5	49032444	49032444	GWHBDNU00000005	50118771	50118828	PAV	INS	-
chr5	50125187	50125187	GWHBDNU00000005	49025927	49025985	PAV	INS	-
chr5	50291851	50292096	GWHBDNU00000005	48859181	48859181	PAV	DEL	-
chr5	50576808	50576808	GWHBDNU00000005	48574443	48574499	PAV	INS	-
chr5	50709357	50709357	GWHBDNU00000005	48441600	48441861	PAV	INS	-
chr5	51464228	51464228	GWHBDNU00000005	47686702	47686772	PAV	INS	-
chr5	52865302	52865302	GWHBDNU00000005	46285306	46285503	PAV	INS	-
chr5	53636447	63206367	GWHBDNU00000005	52701577	62286500	Syntenic	SYN	-
chr5	54126044	54126096	GWHBDNU00000005	53191164	53191164	PAV	DEL	-
chr5	54287690	54287690	GWHBDNU00000005	53352763	53352822	PAV	INS	-
chr5	54543909	54543970	GWHBDNU00000005	53609037	53609037	PAV	DEL	-
chr5	54802164	54802218	GWHBDNU00000005	53867296	53867296	PAV	DEL	-
chr5	54948167	54951551	GWHBDNU00000005	54013258	54013258	PAV	DEL	-
chr5	55067848	55067923	GWHBDNU00000005	54129574	54129574	PAV	DEL	-
chr5	56648736	56648828	GWHBDNU00000005	55710320	55710320	PAV	DEL	-
chr5	57624588	57624654	GWHBDNU00000005	56686054	56686054	PAV	DEL	-
chr5	60351202	60351202	GWHBDNU00000005	59412757	59413209	PAV	INS	-
chr5	60511799	60512159	GWHBDNU00000005	59573733	59573733	PAV	DEL	-
chr5	61363649	61363649	GWHBDNU00000005	60425293	60433761	PAV	INS	-
chr5	62014807	62017361	GWHBDNU00000003	36153800	36156371	CNV	INVDP	copyloss
chr5	62150496	62150548	GWHBDNU00000005	61220747	61220747	PAV	DEL	-
chr5	62401957	62402015	GWHBDNU00000005	61472173	61472173	PAV	DEL	-
chr5	62419587	62419587	GWHBDNU00000005	61489745	61492482	PAV	INS	-
chr5	62468894	62468894	GWHBDNU00000005	61541783	61542683	PAV	INS	-
chr5	62645384	62645384	GWHBDNU00000005	61719208	61719308	PAV	INS	-
chr5	62705786	62705786	GWHBDNU00000005	61779712	61785688	PAV	INS	-
chr5	62845620	62845684	GWHBDNU00000005	61925523	61925523	PAV	DEL	-
chr5	62911401	62911516	GWHBDNU00000005	61991255	61991255	PAV	DEL	-
chr5	63078757	63078757	GWHBDNU00000005	62158570	62158930	PAV	INS	-
chr6	62246	9771065	GWHBDNU00000006	1	9737173	Syntenic	SYN	-
chr6	606435	606435	GWHBDNU00000006	544251	549088	PAV	INS	-
chr6	761760	761760	GWHBDNU00000006	704444	711153	PAV	INS	-
chr6	1954075	1954075	GWHBDNU00000006	1903438	1903490	PAV	INS	-
chr6	1966426	1966426	GWHBDNU00000006	1915841	1915893	PAV	INS	-
chr6	1980951	1981006	GWHBDNU00000006	1930418	1930418	PAV	DEL	-
chr6	3193833	3236689	GWHBDNU00000006	3143291	3143291	PAV	DEL	-
chr6	3281169	3281269	GWHBDNU00000006	3187771	3187771	PAV	DEL	-
chr6	4264888	4264952	GWHBDNU00000006	4171526	4171526	PAV	DEL	-
chr6	4533650	4533650	GWHBDNU00000006	4439990	4440082	PAV	INS	-
chr6	4549156	4549208	GWHBDNU00000006	4455576	4455576	PAV	DEL	-
chr6	7415117	7415117	GWHBDNU00000006	7321528	7336758	PAV	INS	-
chr6	8026541	8026541	GWHBDNU00000006	7948258	7948315	PAV	INS	-
chr6	8942585	8942585	GWHBDNU00000006	8864518	8908176	PAV	INS	-
chr6	8982980	8983033	GWHBDNU00000006	8948570	8948570	PAV	DEL	-
chr6	9545692	9545692	GWHBDNU00000006	9511247	9513723	PAV	INS	-
chr6	9703948	9705977	GWHBDNU00000006	9672017	9672017	PAV	DEL	-
chr6	9861497	17014835	GWHBDNU00000006	9824659	16960216	Syntenic	SYN	-
chr6	10906748	10906748	GWHBDNU00000006	10869957	10870175	PAV	INS	-
chr6	10987684	10987684	GWHBDNU00000006	10951113	10951224	PAV	INS	-
chr6	11475591	11475591	GWHBDNU00000006	11439069	11439139	PAV	INS	-
chr6	11621978	11621978	GWHBDNU00000006	11585483	11585549	PAV	INS	-
chr6	11630509	11630509	GWHBDNU00000006	11594078	11595557	PAV	INS	-
chr6	11638173	11638912	GWHBDNU00000006	11603195	11603195	PAV	DEL	-
chr6	11708168	11708168	GWHBDNU00000006	11672434	11672504	PAV	INS	-
chr6	12623394	12623779	GWHBDNU00000006	12587797	12587797	PAV	DEL	-
chr6	12849309	12849924	GWHBDNU00000006	12813245	12813245	PAV	DEL	-
chr6	12871782	12871782	GWHBDNU00000006	12835071	12838735	PAV	INS	-
chr6	13287081	13287081	GWHBDNU00000006	13254054	13272638	PAV	INS	-
chr6	13575057	13575113	GWHBDNU00000006	13560618	13560618	PAV	DEL	-
chr6	14821674	14821759	GWHBDNU00000006	14807110	14807110	PAV	DEL	-
chr6	15302010	15302010	GWHBDNU00000006	15287271	15289844	PAV	INS	-
chr6	15450475	15450539	GWHBDNU00000006	15438258	15438258	PAV	DEL	-
chr6	16072232	16072285	GWHBDNU00000006	16059913	16059913	PAV	DEL	-
chr6	16087965	16130253	GWHBDNU00000006	16075595	16075595	PAV	DEL	-
chr6	16246775	16246775	GWHBDNU00000006	16192114	16192183	PAV	INS	-
chr6	17170198	20175161	GWHBDNU00000006	16960717	20089417	Inversion	INV	-
chr6	17764294	17800123	GWHBDNU00000006	19495454	19495454	PAV	DEL	-
chr6	17841644	17886955	GWHBDNU00000006	19453935	19453935	PAV	DEL	-
chr6	17928461	17928606	GWHBDNU00000006	19412431	19412431	PAV	DEL	-
chr6	18435484	18438781	GWHBDNU00000006	18905458	18905458	PAV	DEL	-
chr6	19914347	19915844	GWHBDNU00000006	17476249	17476249	PAV	DEL	-
chr6	20067920	20067920	GWHBDNU00000006	17068056	17068113	PAV	INS	-
chr6	20211401	20212442	GWHBDNU00000006	17321717	17322759	CNV	INVDP	copygain
chr6	20214675	20215708	GWHBDNU00000006	17321516	17322584	CNV	INVDP	copygain
chr6	20216905	20384582	GWHBDNU00000006	17178395	17319449	CNV	DUP	copygain
chr6	20560554	20565493	GWHBDNU00000009	13841328	13846268	Inversion	INVTR	-
chr6	20654885	20694609	GWHBDNU00000006	17373943	17413691	CNV	DUP	copygain
chr6	22539619	22547125	GWHBDNU00000006	33417428	33424898	Syntenic	TRANS	-
chr6	22578053	35997225	GWHBDNU00000006	20119551	33416927	Inversion	INV	-
chr6	23711652	23711652	GWHBDNU00000006	32264379	32283265	PAV	INS	-
chr6	25598744	25598744	GWHBDNU00000006	30377282	30377334	PAV	INS	-
chr6	26312246	26312302	GWHBDNU00000006	29663794	29663794	PAV	DEL	-
chr6	26665538	26665538	GWHBDNU00000006	29310410	29310502	PAV	INS	-
chr6	26839304	26839304	GWHBDNU00000006	29136539	29136609	PAV	INS	-
chr6	27219226	27219226	GWHBDNU00000006	28756518	28756598	PAV	INS	-
chr6	28787486	28787571	GWHBDNU00000006	27188542	27188542	PAV	DEL	-
chr6	29217616	29218221	GWHBDNU00000006	26758457	26758457	PAV	DEL	-
chr6	30669381	30669381	GWHBDNU00000006	25307125	25307183	PAV	INS	-
chr6	31447717	31447771	GWHBDNU00000006	24657065	24657065	PAV	DEL	-
chr6	31507909	31507985	GWHBDNU00000006	24596955	24596955	PAV	DEL	-
chr6	31759740	31759740	GWHBDNU00000006	24344896	24345187	PAV	INS	-
chr6	32232893	32232893	GWHBDNU00000006	23867193	23871788	PAV	INS	-
chr6	33151129	33151217	GWHBDNU00000006	22948967	22948967	PAV	DEL	-
chr6	33321523	33321523	GWHBDNU00000006	22778580	22778639	PAV	INS	-
chr6	33955276	33955336	GWHBDNU00000006	22169657	22169657	PAV	DEL	-
chr6	34134646	34134646	GWHBDNU00000006	21975933	21990359	PAV	INS	-
chr6	34988025	34990882	GWHBDNU00000006	21125392	21125392	PAV	DEL	-
chr6	35107290	35107820	GWHBDNU00000006	21009001	21009001	PAV	DEL	-
chr6	35997326	36546408	GWHBDNU00000006	17486440	18038600	CNV	DUP	copygain
chr6	36567426	55234827	GWHBDNU00000006	33424899	51980826	Syntenic	SYN	-
chr6	37868204	37868204	GWHBDNU00000006	34725677	34725747	PAV	INS	-
chr6	38202879	38202879	GWHBDNU00000006	35060430	35060539	PAV	INS	-
chr6	39379928	39379928	GWHBDNU00000006	36237654	36237829	PAV	INS	-
chr6	39468133	39468133	GWHBDNU00000006	36326059	36326381	PAV	INS	-
chr6	39533045	39533115	GWHBDNU00000006	36391285	36391285	PAV	DEL	-
chr6	39533506	39533572	GWHBDNU00000006	36391676	36391676	PAV	DEL	-
chr6	39541534	39541534	GWHBDNU00000006	36399638	36399700	PAV	INS	-
chr6	40263438	40263438	GWHBDNU00000006	37121572	37121994	PAV	INS	-
chr6	40369626	40369626	GWHBDNU00000006	37228179	37228248	PAV	INS	-
chr6	40459205	40468953	GWHBDNU00000006	37317852	37317852	PAV	DEL	-
chr6	40517644	40517644	GWHBDNU00000006	37366545	37366794	PAV	INS	-
chr6	40632570	40632570	GWHBDNU00000006	37481682	37481750	PAV	INS	-
chr6	40714888	40714888	GWHBDNU00000006	37564135	37564223	PAV	INS	-
chr6	40724177	40724177	GWHBDNU00000006	37573514	37584025	PAV	INS	-
chr6	40728706	40728760	GWHBDNU00000006	37588556	37588556	PAV	DEL	-
chr6	40764756	40764756	GWHBDNU00000006	37624631	37633671	PAV	INS	-
chr6	40887920	40887920	GWHBDNU00000006	37756826	37757351	PAV	INS	-
chr6	41299121	41300232	GWHBDNU00000006	38168662	38168662	PAV	DEL	-
chr6	41442799	41442799	GWHBDNU00000006	38311266	38311348	PAV	INS	-
chr6	41456145	41456145	GWHBDNU00000006	38324677	38324795	PAV	INS	-
chr6	41862820	41862888	GWHBDNU00000006	38731522	38731522	PAV	DEL	-
chr6	42882226	42882954	GWHBDNU00000006	39750774	39750774	PAV	DEL	-
chr6	43158176	43158239	GWHBDNU00000006	40026016	40026016	PAV	DEL	-
chr6	43335603	43335603	GWHBDNU00000006	40203440	40203493	PAV	INS	-
chr6	43341578	43343967	GWHBDNU00000006	40209466	40209466	PAV	DEL	-
chr6	43688450	43690665	GWHBDNU00000006	40553944	40553944	PAV	DEL	-
chr6	43767425	43767425	GWHBDNU00000006	40630718	40697239	PAV	INS	-
chr6	45478909	45478909	GWHBDNU00000006	42408637	42435313	PAV	INS	-
chr6	45485624	45485692	GWHBDNU00000006	42442028	42442028	PAV	DEL	-
chr6	45543933	45609184	GWHBDNU00000006	42500250	42500250	PAV	DEL	-
chr6	45993345	45999556	GWHBDNU00000001	14730714	14736929	CNV	INVDP	copyloss
chr6	47514589	47535326	GWHBDNU00000006	44317001	44317001	PAV	DEL	-
chr6	47579481	47579640	GWHBDNU00000006	44361145	44361145	PAV	DEL	-
chr6	47579782	47580824	GWHBDNU00000006	44361289	44361289	PAV	DEL	-
chr6	48235108	48235165	GWHBDNU00000006	45015576	45015576	PAV	DEL	-
chr6	48974983	48974983	GWHBDNU00000006	45755361	45755921	PAV	INS	-
chr6	49137746	49137826	GWHBDNU00000006	45918716	45918716	PAV	DEL	-
chr6	49326907	49326907	GWHBDNU00000006	46107913	46108020	PAV	INS	-
chr6	49327195	49327702	GWHBDNU00000006	46108308	46108308	PAV	DEL	-
chr6	49334885	49334885	GWHBDNU00000006	46115532	46115810	PAV	INS	-
chr6	49438036	49438036	GWHBDNU00000006	46218958	46219470	PAV	INS	-
chr6	49951598	49951598	GWHBDNU00000006	46733102	46738783	PAV	INS	-
chr6	51875805	51875864	GWHBDNU00000006	48662970	48662970	PAV	DEL	-
chr6	51922229	51922229	GWHBDNU00000006	48709386	48709452	PAV	INS	-
chr6	51922700	51922700	GWHBDNU00000006	48709923	48709993	PAV	INS	-
chr6	52112944	52112944	GWHBDNU00000006	48900620	48900686	PAV	INS	-
chr6	52359214	52359307	GWHBDNU00000006	49146959	49146959	PAV	DEL	-
chr6	52491968	52492043	GWHBDNU00000006	49279615	49279615	PAV	DEL	-
chr6	52540236	52581615	GWHBDNU00000006	49327786	49327786	PAV	DEL	-
chr6	53516420	53516658	GWHBDNU00000006	50262626	50262626	PAV	DEL	-
chr6	53589454	53589530	GWHBDNU00000006	50335391	50335391	PAV	DEL	-
chr6	53820320	53820320	GWHBDNU00000006	50566222	50566325	PAV	INS	-
chr6	54766082	54767927	GWHBDNU00000004	37551873	37553719	CNV	INVDP	copyloss
chr6	55247762	55270786	GWHBDNU00000006	20096500	20119550	Inversion	INVTR	-
chr6	56229401	56229819	GWHBDNU00000015	16111526	16111955	Inversion	INVTR	-
chr6	56307330	56309256	GWHBDNU00000015	15731502	15733421	Inversion	INVTR	-
chr7	13144	17133549	GWHBDNU00000007	1	17073121	Syntenic	SYN	-
chr7	126517	129120	GWHBDNU00000005	18109416	18112051	CNV	DUP	copyloss
chr7	1301075	1301144	GWHBDNU00000007	1288011	1288011	PAV	DEL	-
chr7	1302456	1302456	GWHBDNU00000007	1289323	1293199	PAV	INS	-
chr7	1313058	1313957	GWHBDNU00000007	1303821	1303821	PAV	DEL	-
chr7	1381548	1381600	GWHBDNU00000007	1371383	1371383	PAV	DEL	-
chr7	3508981	3509400	GWHBDNU00000007	3482817	3482817	PAV	DEL	-
chr7	3568341	3568341	GWHBDNU00000007	3539947	3540005	PAV	INS	-
chr7	3644894	3644958	GWHBDNU00000007	3616516	3616516	PAV	DEL	-
chr7	4019010	4049478	GWHBDNU00000007	3990634	3990634	PAV	DEL	-
chr7	4376449	4379425	GWHBDNU00000007	4317583	4317583	PAV	DEL	-
chr7	4402475	4404202	GWHBDNU00000007	4340638	4340638	PAV	DEL	-
chr7	4612329	4612386	GWHBDNU00000007	4548619	4548619	PAV	DEL	-
chr7	4800343	4804353	GWHBDNU00000007	21276214	21280087	CNV	DUP	copyloss
chr7	5402471	5402471	GWHBDNU00000007	5338745	5338823	PAV	INS	-
chr7	6487828	6487906	GWHBDNU00000007	6438955	6438955	PAV	DEL	-
chr7	6550520	6550572	GWHBDNU00000007	6501589	6501589	PAV	DEL	-
chr7	7101111	7101913	GWHBDNU00000004	7530421	7531223	CNV	INVDP	copyloss
chr7	7203519	7224303	GWHBDNU00000007	7154494	7154494	PAV	DEL	-
chr7	7728132	7728215	GWHBDNU00000007	7658444	7658444	PAV	DEL	-
chr7	7854058	7885999	GWHBDNU00000007	7784302	7784302	PAV	DEL	-
chr7	8883374	8883374	GWHBDNU00000007	8777575	8780581	PAV	INS	-
chr7	8966415	8966474	GWHBDNU00000007	8863655	8863655	PAV	DEL	-
chr7	9058731	9058803	GWHBDNU00000007	8955890	8955890	PAV	DEL	-
chr7	10087217	10088316	GWHBDNU00000007	9984363	9984363	PAV	DEL	-
chr7	10136046	10145496	GWHBDNU00000007	10032075	10032075	PAV	DEL	-
chr7	10531657	10531657	GWHBDNU00000007	10418264	10418323	PAV	INS	-
chr7	10703916	10704127	GWHBDNU00000007	10590572	10590572	PAV	DEL	-
chr7	10965277	10965374	GWHBDNU00000007	10851723	10851723	PAV	DEL	-
chr7	11359449	11359515	GWHBDNU00000007	11245862	11245862	PAV	DEL	-
chr7	11381998	11382054	GWHBDNU00000007	11268381	11268381	PAV	DEL	-
chr7	12199193	12199278	GWHBDNU00000007	12085449	12085449	PAV	DEL	-
chr7	12418150	12418150	GWHBDNU00000007	12304231	12304289	PAV	INS	-
chr7	12618592	12618592	GWHBDNU00000007	12504755	12504854	PAV	INS	-
chr7	13001614	13001614	GWHBDNU00000007	12887927	12888191	PAV	INS	-
chr7	13555000	13555000	GWHBDNU00000007	13441654	13475248	PAV	INS	-
chr7	13665617	13669159	GWHBDNU00000005	34317316	34320862	CNV	INVDP	copyloss
chr7	13839608	13839608	GWHBDNU00000007	13759796	13759878	PAV	INS	-
chr7	13875214	13875347	GWHBDNU00000007	13795472	13795472	PAV	DEL	-
chr7	14081958	14097426	GWHBDNU00000004	68672783	68688178	CNV	INVDP	copyloss
chr7	14093663	14093734	GWHBDNU00000007	14013848	14013848	PAV	DEL	-
chr7	16080795	16080795	GWHBDNU00000007	16001001	16001104	PAV	INS	-
chr7	16091123	16091123	GWHBDNU00000007	16011432	16030970	PAV	INS	-
chr7	16300052	16300052	GWHBDNU00000007	16239896	16239980	PAV	INS	-
chr7	16505212	16505454	GWHBDNU00000007	16445129	16445129	PAV	DEL	-
chr7	17115769	17275504	GWHBDNU00000007	17055345	17214998	Inversion	INV	-
chr7	17135213	17135307	GWHBDNU00000007	17195566	17195566	PAV	DEL	-
chr7	17154251	17154251	GWHBDNU00000007	17176586	17176638	PAV	INS	-
chr7	17257745	17310358	GWHBDNU00000007	17197230	17249832	Syntenic	SYN	-
chr7	17310459	27070458	GWHBDNU00000007	34323263	43774343	Syntenic	SYN	-
chr7	17618474	17638890	GWHBDNU00000007	34631219	34631219	PAV	DEL	-
chr7	19571396	19571396	GWHBDNU00000007	36563589	36564321	PAV	INS	-
chr7	19658670	19675278	GWHBDNU00000007	36651582	36651582	PAV	DEL	-
chr7	21169681	21169681	GWHBDNU00000007	38146004	38153311	PAV	INS	-
chr7	21619680	21619764	GWHBDNU00000007	38603282	38603282	PAV	DEL	-
chr7	22436667	22436667	GWHBDNU00000007	39409597	39409651	PAV	INS	-
chr7	23070420	23086176	GWHBDNU00000007	40038886	40038886	PAV	DEL	-
chr7	23573905	23574820	GWHBDNU00000007	40526590	40526590	PAV	DEL	-
chr7	24068787	24068787	GWHBDNU00000007	41020463	41028462	PAV	INS	-
chr7	24076118	24081374	GWHBDNU00000007	41035793	41035793	PAV	DEL	-
chr7	24229701	24229765	GWHBDNU00000007	41184118	41184118	PAV	DEL	-
chr7	25133419	25133628	GWHBDNU00000007	42087613	42087613	PAV	DEL	-
chr7	25264462	25264569	GWHBDNU00000007	42218422	42218422	PAV	DEL	-
chr7	27113750	27120558	GWHBDNU00000007	24950672	24957488	CNV	INVDP	copygain
chr7	27120659	27325730	GWHBDNU00000007	24378424	24583486	CNV	DUP	copygain
chr7	27346633	27420658	GWHBDNU00000007	24876653	24950671	CNV	DUP	copygain
chr7	27420759	27930336	GWHBDNU00000007	28302693	28811731	Inversion	INVTR	-
chr7	27675699	27676269	GWHBDNU00000007	28556756	28556756	PAV	DEL	-
chr7	27930437	30100436	GWHBDNU00000007	26118638	28282693	Syntenic	TRANS	-
chr7	28115610	28116862	GWHBDNU00000004	70160228	70161480	CNV	INVDP	copyloss
chr7	28317333	28317333	GWHBDNU00000007	26505476	26519490	PAV	INS	-
chr7	28526162	28526252	GWHBDNU00000007	26728262	26728262	PAV	DEL	-
chr7	28539755	28539755	GWHBDNU00000007	26741764	26745886	PAV	INS	-
chr7	29098138	29098138	GWHBDNU00000007	27304245	27304307	PAV	INS	-
chr7	29308268	29327240	GWHBDNU00000007	27514511	27514511	PAV	DEL	-
chr7	29367429	29367429	GWHBDNU00000007	27554684	27554740	PAV	INS	-
chr7	29452877	29457838	GWHBDNU00000007	27640187	27640187	PAV	DEL	-
chr7	30100537	32600836	GWHBDNU00000007	23389629	26098637	Inversion	INVTR	-
chr7	30368431	30368431	GWHBDNU00000007	25830698	25830822	PAV	INS	-
chr7	30513926	30555089	GWHBDNU00000007	25685213	25685213	PAV	DEL	-
chr7	31127420	31127582	GWHBDNU00000007	24633120	24633120	PAV	DEL	-
chr7	31127623	31127830	GWHBDNU00000007	24633079	24633079	PAV	DEL	-
chr7	31956310	31956310	GWHBDNU00000007	24033256	24033316	PAV	INS	-
chr7	32517142	32517932	GWHBDNU00000007	23472487	23472487	PAV	DEL	-
chr7	32600937	34660936	GWHBDNU00000007	21289893	23339618	Syntenic	TRANS	-
chr7	32676802	32676802	GWHBDNU00000007	21365748	21365799	PAV	INS	-
chr7	33265631	33276029	GWHBDNU00000007	21954647	21954647	PAV	DEL	-
chr7	34661037	38651441	GWHBDNU00000007	17249833	21239898	Inversion	INVTR	-
chr7	35840940	35841002	GWHBDNU00000007	20060083	20060083	PAV	DEL	-
chr7	36880989	36881058	GWHBDNU00000007	19020071	19020071	PAV	DEL	-
chr7	38351568	38351867	GWHBDNU00000007	17549435	17549435	PAV	DEL	-
chr7	38555450	38555538	GWHBDNU00000007	17345773	17345773	PAV	DEL	-
chr7	38766464	44176663	GWHBDNU00000007	28811732	34323262	Inversion	INVTR	-
chr7	38832508	38832564	GWHBDNU00000007	34257195	34257195	PAV	DEL	-
chr7	39416398	39417904	GWHBDNU00000007	33673383	33673383	PAV	DEL	-
chr7	39562051	39562051	GWHBDNU00000007	33529136	33529199	PAV	INS	-
chr7	39570098	39570098	GWHBDNU00000007	33520950	33521081	PAV	INS	-
chr7	39616462	39616462	GWHBDNU00000007	33411468	33474579	PAV	INS	-
chr7	39820408	39820835	GWHBDNU00000007	33207589	33207589	PAV	DEL	-
chr7	40423465	40423465	GWHBDNU00000007	32604965	32605079	PAV	INS	-
chr7	40518885	40518885	GWHBDNU00000007	32509147	32509547	PAV	INS	-
chr7	40741324	40749713	GWHBDNU00000007	32286701	32286701	PAV	DEL	-
chr7	40921875	40921875	GWHBDNU00000007	32113940	32114537	PAV	INS	-
chr7	40985343	40985510	GWHBDNU00000007	32050485	32050485	PAV	DEL	-
chr7	41280538	41282949	GWHBDNU00000007	31757858	31757858	PAV	DEL	-
chr7	41347482	41347482	GWHBDNU00000007	31693258	31693318	PAV	INS	-
chr7	41656301	41656367	GWHBDNU00000007	31384416	31384416	PAV	DEL	-
chr7	41849819	41849874	GWHBDNU00000007	31190931	31190931	PAV	DEL	-
chr7	42199256	42199256	GWHBDNU00000007	30839945	30841503	PAV	INS	-
chr7	42806563	42806563	GWHBDNU00000007	30181829	30232531	PAV	INS	-
chr7	43031905	43036797	GWHBDNU00000004	70178801	70183686	CNV	INVDP	copyloss
chr7	44176764	52069894	GWHBDNU00000007	43774344	51759935	Syntenic	SYN	-
chr7	44261276	44261276	GWHBDNU00000007	43858860	43859157	PAV	INS	-
chr7	44473973	44473973	GWHBDNU00000007	44071859	44089628	PAV	INS	-
chr7	44529073	44529173	GWHBDNU00000007	44144742	44144742	PAV	DEL	-
chr7	45279173	45279173	GWHBDNU00000007	44894747	44953234	PAV	INS	-
chr7	45411767	45411825	GWHBDNU00000007	45085845	45085845	PAV	DEL	-
chr7	46820171	46820171	GWHBDNU00000007	46494228	46507019	PAV	INS	-
chr7	46840295	46840295	GWHBDNU00000007	46527159	46535390	PAV	INS	-
chr7	47021084	47021084	GWHBDNU00000007	46716216	46722033	PAV	INS	-
chr7	47308997	47312286	GWHBDNU00000012	28967875	28971169	CNV	DUP	copyloss
chr7	47346800	47346800	GWHBDNU00000007	47047717	47051727	PAV	INS	-
chr7	47378197	47378197	GWHBDNU00000007	47083129	47111547	PAV	INS	-
chr7	47440341	47440341	GWHBDNU00000007	47173675	47174125	PAV	INS	-
chr7	47573934	47575035	GWHBDNU00000007	47307709	47307709	PAV	DEL	-
chr7	47890215	47890327	GWHBDNU00000007	47622891	47622891	PAV	DEL	-
chr7	48161150	48161204	GWHBDNU00000007	47893715	47893715	PAV	DEL	-
chr7	48487975	48487975	GWHBDNU00000007	48220470	48221082	PAV	INS	-
chr7	48695478	48696146	GWHBDNU00000007	48428710	48428710	PAV	DEL	-
chr7	48827021	48827093	GWHBDNU00000007	48559623	48559623	PAV	DEL	-
chr7	49158081	49158136	GWHBDNU00000007	48890640	48890640	PAV	DEL	-
chr7	49423360	49423360	GWHBDNU00000007	49155858	49156318	PAV	INS	-
chr7	49461555	49461555	GWHBDNU00000007	49194488	49210831	PAV	INS	-
chr7	49993634	49993634	GWHBDNU00000007	49742839	49742890	PAV	INS	-
chr7	50140785	50140875	GWHBDNU00000007	49890015	49890015	PAV	DEL	-
chr7	50267580	50271237	GWHBDNU00000010	29735895	29739543	CNV	INVDP	copyloss
chr7	50267598	50271238	GWHBDNU00000004	7526727	7530365	CNV	INVDP	copyloss
chr7	51334231	51336379	GWHBDNU00000007	51083343	51083343	PAV	DEL	-
chr7	51434834	51434834	GWHBDNU00000007	51142799	51143363	PAV	INS	-
chr7	51468257	51473388	GWHBDNU00000007	51176786	51176786	PAV	DEL	-
chr7	51542324	51549714	GWHBDNU00000007	51245719	51245719	PAV	DEL	-
chr7	51690077	51690153	GWHBDNU00000007	51386084	51386084	PAV	DEL	-
chr7	51876131	51881583	GWHBDNU00000007	51572132	51572132	PAV	DEL	-
chr7	51907175	51907175	GWHBDNU00000007	51597751	51597863	PAV	INS	-
chr7	51977050	51977667	GWHBDNU00000007	51667728	51667728	PAV	DEL	-
chr7	52084374	52102291	GWHBDNU00000007	24858608	24876152	CNV	DUP	copygain
chr7	53026873	53186972	GWHBDNU00000016	20724484	20891016	Syntenic	TRANS	-
chr7	53039525	53039619	GWHBDNU00000016	20737125	20737125	PAV	DEL	-
chr7	53115023	53115023	GWHBDNU00000016	20812511	20818982	PAV	INS	-
chr7	53136872	53136972	GWHBDNU00000016	20840828	20840828	PAV	DEL	-
chr7	53158051	53158051	GWHBDNU00000016	20861901	20861980	PAV	INS	-
chr7	54057864	54074863	GWHBDNU00000007	25065246	25082247	CNV	DUP	copygain
chr7	54128092	54224707	GWHBDNU00000007	24968215	25064745	CNV	INVDP	copygain
chr8	1	60000	GWHBDNU00000008	6945882	7005875	Inversion	INVTR	-
chr8	110201	6293393	GWHBDNU00000008	16030	6214449	Syntenic	SYN	-
chr8	246778	246832	GWHBDNU00000008	152604	152604	PAV	DEL	-
chr8	1948008	1948008	GWHBDNU00000008	1853777	1853833	PAV	INS	-
chr8	2692148	2692208	GWHBDNU00000008	2597980	2597980	PAV	DEL	-
chr8	3383598	3383661	GWHBDNU00000008	3289426	3289426	PAV	DEL	-
chr8	3452335	3452540	GWHBDNU00000008	3358090	3358090	PAV	DEL	-
chr8	3557070	3559266	GWHBDNU00000008	3462649	3462649	PAV	DEL	-
chr8	3560744	3560744	GWHBDNU00000008	3464127	3466396	PAV	INS	-
chr8	3876730	3876730	GWHBDNU00000008	3782482	3783688	PAV	INS	-
chr8	4494264	4535255	GWHBDNU00000008	4401260	4401260	PAV	DEL	-
chr8	4895212	4895212	GWHBDNU00000008	4761215	4761361	PAV	INS	-
chr8	5452074	5452074	GWHBDNU00000008	5318179	5373086	PAV	INS	-
chr8	6293394	6294412	GWHBDNU00000008	6214450	6215470	Inversion	INV	-
chr8	6294413	7035036	GWHBDNU00000008	6215471	6938745	Syntenic	SYN	-
chr8	6295600	6295600	GWHBDNU00000008	6216678	6216751	PAV	INS	-
chr8	6597687	6615145	GWHBDNU00000008	6518837	6518837	PAV	DEL	-
chr8	7042288	8032274	GWHBDNU00000008	7062520	8052460	Syntenic	SYN	-
chr8	8032375	17924199	GWHBDNU00000008	8602448	18451035	Inversion	INV	-
chr8	10138217	10138217	GWHBDNU00000008	16345047	16345198	PAV	INS	-
chr8	11795556	11798160	GWHBDNU00000003	53087099	53089713	CNV	DUP	copyloss
chr8	12373173	12373173	GWHBDNU00000008	14146367	14147027	PAV	INS	-
chr8	12606321	12614213	GWHBDNU00000008	13913175	13913175	PAV	DEL	-
chr8	13764043	13764043	GWHBDNU00000008	12762492	12763229	PAV	INS	-
chr8	13782506	13782558	GWHBDNU00000008	12744027	12744027	PAV	DEL	-
chr8	14326200	14326200	GWHBDNU00000008	12200308	12200388	PAV	INS	-
chr8	14962617	14963787	GWHBDNU00000012	10211642	10212811	CNV	DUP	copyloss
chr8	15040955	15041033	GWHBDNU00000008	11485589	11485589	PAV	DEL	-
chr8	16000657	16000713	GWHBDNU00000008	10525940	10525940	PAV	DEL	-
chr8	17924300	17929653	GWHBDNU00000008	27025521	27030890	CNV	INVDP	copygain
chr8	17984400	26975747	GWHBDNU00000008	21111063	29540416	Inversion	INV	-
chr8	19498984	19499446	GWHBDNU00000008	28025875	28025875	PAV	DEL	-
chr8	20834482	21095447	GWHBDNU00000013	15246295	15507008	CNV	DUP	copyloss
chr8	23785647	23785647	GWHBDNU00000008	24299951	24376482	PAV	INS	-
chr8	26134950	26136042	GWHBDNU00000008	21950792	21950792	PAV	DEL	-
chr8	26975848	27256305	GWHBDNU00000008	30882519	31146174	Inversion	INVTR	-
chr8	26991070	26992192	GWHBDNU00000008	31151884	31153004	CNV	DUP	copyloss
chr8	27215711	27232505	GWHBDNU00000008	30906327	30906327	PAV	DEL	-
chr8	27253848	27259004	GWHBDNU00000013	13708354	13713491	Syntenic	TRANS	-
chr8	27257404	28458435	GWHBDNU00000008	29704670	30881413	Inversion	INVTR	-
chr8	27259765	27284014	GWHBDNU00000008	30879052	30879052	PAV	DEL	-
chr8	28458480	28490910	GWHBDNU00000008	29672199	29704625	Inversion	INVTR	-
chr8	28490997	28622685	GWHBDNU00000008	29540417	29672112	Inversion	INVTR	-
chr8	28622786	29172785	GWHBDNU00000008	8052461	8602447	Inversion	INVTR	-
chr8	29172886	31832885	GWHBDNU00000008	18451036	21111062	Syntenic	TRANS	-
chr8	31832986	32122985	GWHBDNU00000008	33777862	34067861	Inversion	INVTR	-
chr8	31837542	31841250	GWHBDNU00000008	34070391	34074113	CNV	INVDP	copyloss
chr8	32123086	32128554	GWHBDNU00000008	32129847	32135314	CNV	DUP	copyloss
chr8	32123086	33733085	GWHBDNU00000008	32137905	33747863	Syntenic	SYN	-
chr8	33733186	34694816	GWHBDNU00000008	31166175	32127904	Inversion	INVTR	-
chr8	34345961	34345961	GWHBDNU00000008	31515018	31515104	PAV	INS	-
chr8	34694917	35236397	GWHBDNU00000008	34087862	34629329	Syntenic	SYN	-
chr8	35236651	35291647	GWHBDNU00000008	34629480	34684486	Inversion	INV	-
chr8	35291775	51920165	GWHBDNU00000008	34683423	51280010	Syntenic	SYN	-
chr8	39135863	39135963	GWHBDNU00000008	38527585	38527585	PAV	DEL	-
chr8	40814377	40814377	GWHBDNU00000008	40205903	40205972	PAV	INS	-
chr8	45436601	45436709	GWHBDNU00000008	44828308	44828308	PAV	DEL	-
chr8	46475780	46476759	GWHBDNU00000008	45867376	45867376	PAV	DEL	-
chr8	46498884	46498976	GWHBDNU00000008	45889512	45889512	PAV	DEL	-
chr8	47180549	47180549	GWHBDNU00000008	46571072	46571128	PAV	INS	-
chr8	47440058	47440058	GWHBDNU00000008	46830664	46831219	PAV	INS	-
chr8	47559114	47562412	GWHBDNU00000008	12575	15864	CNV	DUP	copyloss
chr8	48801623	48801985	GWHBDNU00000008	48192691	48192691	PAV	DEL	-
chr8	49120000	49120000	GWHBDNU00000008	48510696	48510984	PAV	INS	-
chr8	49509214	49509443	GWHBDNU00000008	48900313	48900313	PAV	DEL	-
chr8	50632264	50632264	GWHBDNU00000008	49992343	49992405	PAV	INS	-
chr8	51257189	51257482	GWHBDNU00000008	50617299	50617299	PAV	DEL	-
chr9	436489	9296278	GWHBDNU00000009	1	8879409	Syntenic	SYN	-
chr9	4867926	4867984	GWHBDNU00000009	4431323	4431323	PAV	DEL	-
chr9	5926835	5926835	GWHBDNU00000009	5490196	5500265	PAV	INS	-
chr9	7203748	7203748	GWHBDNU00000009	6777143	6777199	PAV	INS	-
chr9	8051088	8051140	GWHBDNU00000009	7624575	7624575	PAV	DEL	-
chr9	8550426	8550543	GWHBDNU00000009	8123931	8123931	PAV	DEL	-
chr9	9065030	9065030	GWHBDNU00000009	8638437	8648141	PAV	INS	-
chr9	9185135	9185197	GWHBDNU00000009	8768339	8768339	PAV	DEL	-
chr9	9298409	11097588	GWHBDNU00000009	8969668	10773927	Syntenic	SYN	-
chr9	10767573	10767573	GWHBDNU00000009	10446696	10448694	PAV	INS	-
chr9	10769318	10769318	GWHBDNU00000009	10450439	10451043	PAV	INS	-
chr9	10847844	10847902	GWHBDNU00000009	10529570	10529570	PAV	DEL	-
chr9	10923128	10928468	GWHBDNU00000009	10604812	10604812	PAV	DEL	-
chr9	11097689	15837788	GWHBDNU00000009	13844233	18565489	Syntenic	SYN	-
chr9	11568491	11568491	GWHBDNU00000009	14315071	14345281	PAV	INS	-
chr9	14363628	14412790	GWHBDNU00000009	17140422	17140422	PAV	DEL	-
chr9	15837889	18447888	GWHBDNU00000009	10823925	13434206	Inversion	INVTR	-
chr9	18056598	18056598	GWHBDNU00000009	11215183	11215448	PAV	INS	-
chr9	18383325	18383379	GWHBDNU00000009	10888438	10888438	PAV	DEL	-
chr9	18447989	18797988	GWHBDNU00000009	13464202	13814232	Inversion	INVTR	-
chr9	18798089	20559245	GWHBDNU00000009	18615490	20376201	Syntenic	SYN	-
chr9	20447587	20447858	GWHBDNU00000009	20264931	20264931	PAV	DEL	-
chr9	20516149	20516273	GWHBDNU00000009	20333225	20333225	PAV	DEL	-
chr9	20559346	21299345	GWHBDNU00000009	20426231	21102682	Inversion	INV	-
chr9	20575388	20575460	GWHBDNU00000009	21086634	21086634	PAV	DEL	-
chr9	20815887	20815887	GWHBDNU00000009	20846173	20846225	PAV	INS	-
chr9	20865720	20865720	GWHBDNU00000009	20795236	20796374	PAV	INS	-
chr9	20886033	20886148	GWHBDNU00000009	20774908	20774908	PAV	DEL	-
chr9	21101613	21107236	GWHBDNU00000011	24735648	24741268	CNV	DUP	copyloss
chr9	21108120	21108120	GWHBDNU00000009	20617388	20618047	PAV	INS	-
chr9	21299446	24737063	GWHBDNU00000009	21132692	24611956	Syntenic	SYN	-
chr9	21548412	21548412	GWHBDNU00000009	21381701	21382778	PAV	INS	-
chr9	21558485	21558485	GWHBDNU00000009	21392852	21392903	PAV	INS	-
chr9	22579023	22579078	GWHBDNU00000009	22413350	22413350	PAV	DEL	-
chr9	23487552	23488671	GWHBDNU00000002	71492035	71493155	CNV	DUP	copyloss
chr9	24239091	24239191	GWHBDNU00000009	24073431	24073431	PAV	DEL	-
chr9	24294191	24294191	GWHBDNU00000009	24128413	24169072	PAV	INS	-
chr9	25199476	32615423	GWHBDNU00000009	24647373	32831023	Inversion	INV	-
chr9	25548038	25548114	GWHBDNU00000009	32209280	32209280	PAV	DEL	-
chr9	25552920	25552920	GWHBDNU00000009	32204424	32204475	PAV	INS	-
chr9	25554723	25554823	GWHBDNU00000009	32202621	32202621	PAV	DEL	-
chr9	25557256	25557256	GWHBDNU00000009	32198968	32200188	PAV	INS	-
chr9	25748225	25748225	GWHBDNU00000009	31597679	31597745	PAV	INS	-
chr9	26077163	26077163	GWHBDNU00000009	30370389	30370482	PAV	INS	-
chr9	27347183	27348539	GWHBDNU00000009	29918837	29918837	PAV	DEL	-
chr9	27497035	27497035	GWHBDNU00000009	29769620	29770347	PAV	INS	-
chr9	28605223	28605323	GWHBDNU00000009	28661407	28661407	PAV	DEL	-
chr9	28655320	28655320	GWHBDNU00000009	28588503	28611402	PAV	INS	-
chr9	29119774	29119843	GWHBDNU00000009	28124078	28124078	PAV	DEL	-
chr9	30091073	30091073	GWHBDNU00000009	27152837	27152897	PAV	INS	-
chr9	30311671	30311671	GWHBDNU00000009	26932153	26932270	PAV	INS	-
chr9	30560951	30579950	GWHBDNU00000009	26682876	26682876	PAV	DEL	-
chr9	32615524	34291260	GWHBDNU00000009	32896202	34574664	Syntenic	SYN	-
chr9	33046328	33046328	GWHBDNU00000009	33327038	33329968	PAV	INS	-
chr9	33345305	33345386	GWHBDNU00000009	33628978	33628978	PAV	DEL	-
chr9	34266891	34266969	GWHBDNU00000009	34550371	34550371	PAV	DEL	-
chr9	34291266	34291697	GWHBDNU00000009	34574665	34575096	Inversion	INV	-
chr9	34291704	41289788	GWHBDNU00000009	34575093	41539742	Syntenic	SYN	-
chr9	34529345	34529417	GWHBDNU00000009	34812793	34812793	PAV	DEL	-
chr9	34860541	34861717	GWHBDNU00000009	35143818	35143818	PAV	DEL	-
chr9	36809945	36810045	GWHBDNU00000009	37049909	37049909	PAV	DEL	-
chr9	39725368	39725368	GWHBDNU00000009	39965439	39972024	PAV	INS	-
chr9	39740855	39740855	GWHBDNU00000009	39987511	39987573	PAV	INS	-
chr9	40625399	40625399	GWHBDNU00000009	40872180	40872273	PAV	INS	-
chr9	40916417	40916417	GWHBDNU00000009	41163251	41166476	PAV	INS	-
chr9	41289889	43399888	GWHBDNU00000009	41559749	43666457	Inversion	INV	-
chr9	41966810	41966884	GWHBDNU00000009	42989637	42989637	PAV	DEL	-
chr9	42289554	42289554	GWHBDNU00000009	42666494	42666916	PAV	INS	-
chr9	42390039	42393382	GWHBDNU00000009	42566007	42566007	PAV	DEL	-
chr9	42456235	42456422	GWHBDNU00000009	42503179	42503179	PAV	DEL	-
chr9	43399989	49680228	GWHBDNU00000009	43686458	49967083	Syntenic	SYN	-
chr9	46530893	46530893	GWHBDNU00000009	46817424	46817511	PAV	INS	-
chr9	46851605	46856539	GWHBDNU00000015	14170521	14175459	CNV	DUP	copyloss
chr9	47325971	47325971	GWHBDNU00000009	47612583	47612810	PAV	INS	-
chr9	47415742	47415742	GWHBDNU00000009	47702577	47702665	PAV	INS	-
chr9	47455274	47455364	GWHBDNU00000009	47742239	47742239	PAV	DEL	-
chr9	47514449	47514624	GWHBDNU00000009	47801295	47801295	PAV	DEL	-
chr9	47764175	47764175	GWHBDNU00000009	48050783	48050886	PAV	INS	-
chr9	48802969	48803039	GWHBDNU00000009	49089553	49089553	PAV	DEL	-
chr9	49465057	49465057	GWHBDNU00000009	49751822	49751874	PAV	INS	-
chr9	49705484	49740345	GWHBDNU00000009	24612457	24647372	Syntenic	TRANS	-
chr10	987010	13021662	GWHBDNU00000010	1	12075779	Syntenic	SYN	-
chr10	1826331	1826331	GWHBDNU00000010	839258	839445	PAV	INS	-
chr10	1998139	1998213	GWHBDNU00000010	1011196	1011196	PAV	DEL	-
chr10	2157807	2157909	GWHBDNU00000010	1170792	1170792	PAV	DEL	-
chr10	2702896	2702896	GWHBDNU00000010	1715826	1715899	PAV	INS	-
chr10	4815539	4815539	GWHBDNU00000010	3828457	3838940	PAV	INS	-
chr10	6178266	6178266	GWHBDNU00000010	5201695	5202090	PAV	INS	-
chr10	7371621	7371683	GWHBDNU00000010	6395520	6395520	PAV	DEL	-
chr10	8690910	8690910	GWHBDNU00000010	7714700	7714925	PAV	INS	-
chr10	8781960	8782026	GWHBDNU00000010	7806002	7806002	PAV	DEL	-
chr10	9562842	9562842	GWHBDNU00000010	8586865	8586929	PAV	INS	-
chr10	9978859	9980003	GWHBDNU00000008	2571	3708	CNV	DUP	copyloss
chr10	11408748	11412850	GWHBDNU00000010	37014287	37018290	CNV	DUP	copyloss
chr10	11815908	11815908	GWHBDNU00000010	10839996	10870017	PAV	INS	-
chr10	13021763	14354946	GWHBDNU00000010	17942725	19275783	Syntenic	TRANS	-
chr10	13716646	13716702	GWHBDNU00000010	18637614	18637614	PAV	DEL	-
chr10	13933697	13933697	GWHBDNU00000010	18854554	18854616	PAV	INS	-
chr10	14007559	14007653	GWHBDNU00000010	18928483	18928483	PAV	DEL	-
chr10	14355047	18921862	GWHBDNU00000010	13339240	17922725	Inversion	INV	-
chr10	15661114	15671716	GWHBDNU00000010	16616146	16616146	PAV	DEL	-
chr10	15673826	15679848	GWHBDNU00000010	16614036	16614036	PAV	DEL	-
chr10	16282682	16282682	GWHBDNU00000010	16011163	16011226	PAV	INS	-
chr10	17255822	17255912	GWHBDNU00000010	15038126	15038126	PAV	DEL	-
chr10	17472472	17472472	GWHBDNU00000010	14792293	14821532	PAV	INS	-
chr10	18210966	18210966	GWHBDNU00000010	14051769	14053758	PAV	INS	-
chr10	18407912	18411087	GWHBDNU00000010	13849015	13849015	PAV	DEL	-
chr10	18700340	18700340	GWHBDNU00000010	13559121	13559714	PAV	INS	-
chr10	18745781	18745911	GWHBDNU00000010	13513688	13513688	PAV	DEL	-
chr10	18786204	18787717	GWHBDNU00000010	13473389	13473389	PAV	DEL	-
chr10	18921963	21091962	GWHBDNU00000010	19275784	21442896	Inversion	INV	-
chr10	18984137	18984137	GWHBDNU00000010	21380544	21380756	PAV	INS	-
chr10	19940523	19942182	GWHBDNU00000010	20424186	20424186	PAV	DEL	-
chr10	20170438	20171687	GWHBDNU00000010	20195907	20195907	PAV	DEL	-
chr10	20198089	20198147	GWHBDNU00000010	20169563	20169563	PAV	DEL	-
chr10	20768546	20768546	GWHBDNU00000010	19599204	19599262	PAV	INS	-
chr10	21091555	21091639	GWHBDNU00000010	19276107	19276107	PAV	DEL	-
chr10	21092063	22341364	GWHBDNU00000010	12075780	13324749	Syntenic	TRANS	-
chr10	22172354	22172489	GWHBDNU00000010	13156092	13156092	PAV	DEL	-
chr10	22300857	22300955	GWHBDNU00000010	13284453	13284453	PAV	DEL	-
chr10	22310958	22313161	GWHBDNU00000010	13294470	13294470	PAV	DEL	-
chr10	22342163	22459829	GWHBDNU00000010	21442897	21560549	Syntenic	SYN	-
chr10	22447326	22447394	GWHBDNU00000010	21548063	21548063	PAV	DEL	-
chr10	22457955	22457955	GWHBDNU00000010	21558605	21558677	PAV	INS	-
chr10	22576422	22768990	GWHBDNU00000010	21752771	21925776	Syntenic	TRANS	-
chr10	22662162	22662262	GWHBDNU00000010	21838406	21838406	PAV	DEL	-
chr10	22743841	22743895	GWHBDNU00000010	21900670	21900670	PAV	DEL	-
chr10	22830074	23022026	GWHBDNU00000010	21561050	21752152	Inversion	INV	-
chr10	23000188	23001045	GWHBDNU00000010	21582030	21582030	PAV	DEL	-
chr10	23540732	23640961	GWHBDNU00000010	21926277	22025549	Inversion	INV	-
chr10	23543469	23544326	GWHBDNU00000010	22022812	22022812	PAV	DEL	-
chr10	23638487	23638539	GWHBDNU00000010	21928701	21928701	PAV	DEL	-
chr10	24979176	25896713	GWHBDNU00000010	22026050	22943400	Syntenic	SYN	-
chr10	25377697	25377789	GWHBDNU00000010	22424516	22424516	PAV	DEL	-
chr10	25824440	25824500	GWHBDNU00000010	22871235	22871235	PAV	DEL	-
chr10	25899269	27526546	GWHBDNU00000010	23021024	24649111	Syntenic	SYN	-
chr10	26013147	26013203	GWHBDNU00000010	23134849	23134849	PAV	DEL	-
chr10	26343721	26343721	GWHBDNU00000010	23465332	23466316	PAV	INS	-
chr10	27400020	27400086	GWHBDNU00000010	24522654	24522654	PAV	DEL	-
chr10	27526647	27624082	GWHBDNU00000010	29610625	29708027	Syntenic	TRANS	-
chr10	27624183	28286746	GWHBDNU00000010	28938311	29600618	Syntenic	TRANS	-
chr10	27625394	27625602	GWHBDNU00000010	28939522	28939522	PAV	DEL	-
chr10	28286847	29049382	GWHBDNU00000010	26153919	27066291	Inversion	INV	-
chr10	28385474	28385474	GWHBDNU00000010	26967565	26967656	PAV	INS	-
chr10	29057758	29091745	GWHBDNU00000010	22944001	22978000	Inversion	INVTR	-
chr10	29104583	37487746	GWHBDNU00000010	29738032	37006910	Inversion	INV	-
chr10	30415746	30415746	GWHBDNU00000010	35695772	35695826	PAV	INS	-
chr10	31818738	31818816	GWHBDNU00000010	34292718	34292718	PAV	DEL	-
chr10	31972187	31972187	GWHBDNU00000010	34139291	34139345	PAV	INS	-
chr10	32069255	32073105	GWHBDNU00000003	53095492	53099297	CNV	DUP	copyloss
chr10	33096683	33096743	GWHBDNU00000010	33014944	33014944	PAV	DEL	-
chr10	33494804	33494804	GWHBDNU00000010	32616167	32616891	PAV	INS	-
chr10	33621755	33622298	GWHBDNU00000010	32489219	32489219	PAV	DEL	-
chr10	33664683	34047246	GWHBDNU00000010	28104486	28488223	CNV	DUP	copyloss
chr10	35277447	36257446	GWHBDNU00000010	27126309	28094509	CNV	INVDP	copyloss
chr10	36257547	36677546	GWHBDNU00000010	28498224	28918310	CNV	INVDP	copyloss
chr10	36831080	36831080	GWHBDNU00000010	31025193	31025267	PAV	INS	-
chr10	37179183	37179183	GWHBDNU00000010	30046665	30048724	PAV	INS	-
chr10	37487847	38097846	GWHBDNU00000010	30332679	30941222	CNV	DUP	copygain
chr10	38097947	39547946	GWHBDNU00000010	24679112	26143918	Syntenic	TRANS	-
chr10	39548047	39678046	GWHBDNU00000010	26378921	26508924	CNV	INVDP	copygain
chr10	39678147	44229056	GWHBDNU00000010	37056884	41665988	Syntenic	SYN	-
chr10	40242299	40242299	GWHBDNU00000010	37621022	37621076	PAV	INS	-
chr10	41234976	41241646	GWHBDNU00000010	38613762	38613762	PAV	DEL	-
chr10	41289590	41289590	GWHBDNU00000010	38661702	38661818	PAV	INS	-
chr10	41534595	41536221	GWHBDNU00000007	23378733	23380358	CNV	INVDP	copyloss
chr10	41732277	41732277	GWHBDNU00000010	39104530	39104682	PAV	INS	-
chr10	41788885	41788885	GWHBDNU00000010	39161290	39178948	PAV	INS	-
chr10	42125582	42125582	GWHBDNU00000010	39515627	39564643	PAV	INS	-
chr10	42515004	42515074	GWHBDNU00000010	39953979	39953979	PAV	DEL	-
chr10	43086004	43088021	GWHBDNU00000010	40524933	40524933	PAV	DEL	-
chr10	44229157	47431820	GWHBDNU00000010	41696415	44857892	Inversion	INV	-
chr10	44746765	44788073	GWHBDNU00000010	44340329	44340329	PAV	DEL	-
chr10	45678275	45678275	GWHBDNU00000010	43450039	43450128	PAV	INS	-
chr10	45678842	45678842	GWHBDNU00000010	43449395	43449472	PAV	INS	-
chr10	45780990	45780990	GWHBDNU00000010	43347250	43347325	PAV	INS	-
chr10	47431921	52640309	GWHBDNU00000010	44857893	50071338	Syntenic	SYN	-
chr10	47801919	47801919	GWHBDNU00000010	45227929	45255961	PAV	INS	-
chr10	50207103	50207103	GWHBDNU00000010	47661122	47661173	PAV	INS	-
chr10	51535465	51536655	GWHBDNU00000010	48967723	48967723	PAV	DEL	-
chr10	52324471	52324539	GWHBDNU00000010	49755536	49755536	PAV	DEL	-
chr10	52645413	52667929	GWHBDNU00000010	50067628	50090255	Inversion	INV	-
chr10	52646319	52646319	GWHBDNU00000010	50089258	50089349	PAV	INS	-
chr11	615601	619889	GWHBDNU00000011	23953595	23957883	CNV	INVDP	copygain
chr11	1255302	1379616	GWHBDNU00000009	49973038	50097291	Inversion	INVTR	-
chr11	1413568	2206420	GWHBDNU00000011	1	795845	Syntenic	SYN	-
chr11	1631657	1631657	GWHBDNU00000011	218173	218256	PAV	INS	-
chr11	1802648	1802648	GWHBDNU00000011	389307	390381	PAV	INS	-
chr11	1904903	1904903	GWHBDNU00000011	492639	498701	PAV	INS	-
chr11	2161426	2165834	GWHBDNU00000011	755236	755236	PAV	DEL	-
chr11	2206421	2209882	GWHBDNU00000011	795846	799307	Inversion	INV	-
chr11	2209883	5299489	GWHBDNU00000011	799308	3900569	Syntenic	SYN	-
chr11	3161394	3161482	GWHBDNU00000011	1750803	1750803	PAV	DEL	-
chr11	4279457	4279457	GWHBDNU00000011	2868817	2871510	PAV	INS	-
chr11	4823748	4823936	GWHBDNU00000011	3415716	3415716	PAV	DEL	-
chr11	4983223	4983223	GWHBDNU00000011	3575041	3584322	PAV	INS	-
chr11	5299493	5342982	GWHBDNU00000011	3902372	3945812	Inversion	INV	-
chr11	5334471	7486636	GWHBDNU00000011	3928684	6067479	Syntenic	SYN	-
chr11	5334518	5334657	GWHBDNU00000011	3928731	3928731	PAV	DEL	-
chr11	5336261	5336330	GWHBDNU00000011	3930360	3930360	PAV	DEL	-
chr11	5720240	5720240	GWHBDNU00000011	4314299	4314523	PAV	INS	-
chr11	6409346	6409346	GWHBDNU00000011	5003504	5003630	PAV	INS	-
chr11	6655127	6658699	GWHBDNU00000011	5249302	5249302	PAV	DEL	-
chr11	6760130	6760130	GWHBDNU00000011	5350780	5350842	PAV	INS	-
chr11	7253299	7262936	GWHBDNU00000011	5843908	5843908	PAV	DEL	-
chr11	7486770	7489870	GWHBDNU00000011	6067480	6070643	Inversion	INV	-
chr11	7487528	7487528	GWHBDNU00000011	6069822	6069885	PAV	INS	-
chr11	7489871	21541685	GWHBDNU00000011	6070716	20095173	Syntenic	SYN	-
chr11	7986363	7986418	GWHBDNU00000011	6567208	6567208	PAV	DEL	-
chr11	8079036	8079742	GWHBDNU00000011	6659799	6659799	PAV	DEL	-
chr11	8216744	8216819	GWHBDNU00000011	6796807	6796807	PAV	DEL	-
chr11	8491130	8491231	GWHBDNU00000011	7071054	7071054	PAV	DEL	-
chr11	8603812	8603883	GWHBDNU00000011	7183662	7183662	PAV	DEL	-
chr11	9922541	9926174	GWHBDNU00000011	8502474	8502474	PAV	DEL	-
chr11	10274506	10284034	GWHBDNU00000011	8850869	8850869	PAV	DEL	-
chr11	10512985	10512985	GWHBDNU00000011	9079767	9110688	PAV	INS	-
chr11	10767439	10767439	GWHBDNU00000011	9365109	9365163	PAV	INS	-
chr11	10914934	10914934	GWHBDNU00000011	9512611	9512664	PAV	INS	-
chr11	11012567	11012567	GWHBDNU00000011	9610334	9610398	PAV	INS	-
chr11	11062396	11062396	GWHBDNU00000011	9660252	9660310	PAV	INS	-
chr11	11447839	11447839	GWHBDNU00000011	10045765	10045888	PAV	INS	-
chr11	11607538	11607639	GWHBDNU00000011	10205765	10205765	PAV	DEL	-
chr11	11743530	11770748	GWHBDNU00000011	10341680	10341680	PAV	DEL	-
chr11	11776054	11776054	GWHBDNU00000011	10346986	10347959	PAV	INS	-
chr11	13032198	13032278	GWHBDNU00000011	11604221	11604221	PAV	DEL	-
chr11	13776246	13784521	GWHBDNU00000011	12348132	12348132	PAV	DEL	-
chr11	13959082	13959082	GWHBDNU00000011	12522693	12523160	PAV	INS	-
chr11	15021101	15021101	GWHBDNU00000011	13585137	13585195	PAV	INS	-
chr11	15288056	15288056	GWHBDNU00000011	13852184	13852245	PAV	INS	-
chr11	15385258	15385962	GWHBDNU00000011	13949429	13949429	PAV	DEL	-
chr11	15784735	15787017	GWHBDNU00000011	14348169	14348169	PAV	DEL	-
chr11	15932574	15932911	GWHBDNU00000011	14493746	14493746	PAV	DEL	-
chr11	16038044	16038208	GWHBDNU00000011	14598857	14598857	PAV	DEL	-
chr11	17662722	17662722	GWHBDNU00000011	16223304	16223372	PAV	INS	-
chr11	18128202	18135915	GWHBDNU00000011	16688736	16688736	PAV	DEL	-
chr11	18894046	18894388	GWHBDNU00000011	17446874	17446874	PAV	DEL	-
chr11	19031043	19031043	GWHBDNU00000011	17583563	17584101	PAV	INS	-
chr11	19443936	19443936	GWHBDNU00000011	17997021	17997077	PAV	INS	-
chr11	20024676	20024676	GWHBDNU00000011	18577902	18578178	PAV	INS	-
chr11	20389129	20389129	GWHBDNU00000011	18942579	18942649	PAV	INS	-
chr11	20427329	20427329	GWHBDNU00000011	18980833	18980891	PAV	INS	-
chr11	21189045	21189122	GWHBDNU00000011	19742586	19742586	PAV	DEL	-
chr11	21541786	22691785	GWHBDNU00000011	25544357	26694399	Syntenic	TRANS	-
chr11	22691886	28262978	GWHBDNU00000011	20145168	24456589	Inversion	INV	-
chr11	22852960	22853012	GWHBDNU00000011	24295420	24295420	PAV	DEL	-
chr11	22893546	22894054	GWHBDNU00000011	24254902	24254902	PAV	DEL	-
chr11	22952887	22952887	GWHBDNU00000011	24196037	24196092	PAV	INS	-
chr11	23213347	23213347	GWHBDNU00000011	24056670	24056730	PAV	INS	-
chr11	23218254	23218254	GWHBDNU00000011	24051709	24051765	PAV	INS	-
chr11	23312186	23772185	GWHBDNU00000011	27718604	28178681	CNV	DUP	copyloss
chr11	23772286	24252285	GWHBDNU00000011	28188669	28659414	CNV	INVDP	copyloss
chr11	24652486	24952485	GWHBDNU00000011	27368588	27668603	CNV	INVDP	copyloss
chr11	25266058	25267658	GWHBDNU00000011	23140504	23140504	PAV	DEL	-
chr11	25315585	25319869	GWHBDNU00000012	15742683	15746969	CNV	DUP	copyloss
chr11	25332561	25341196	GWHBDNU00000011	27708450	27718594	CNV	INVDP	copyloss
chr11	26111089	26111192	GWHBDNU00000011	22297032	22297032	PAV	DEL	-
chr11	26671962	26671962	GWHBDNU00000011	21736247	21736307	PAV	INS	-
chr11	28378279	29078278	GWHBDNU00000011	24844174	25544356	Inversion	INVTR	-
chr11	28406442	28406442	GWHBDNU00000011	25516148	25516204	PAV	INS	-
chr11	28566981	28567619	GWHBDNU00000018	7408554	7409192	CNV	INVDP	copyloss
chr11	28694360	28694360	GWHBDNU00000011	25228062	25228253	PAV	INS	-
chr11	29078405	29177067	GWHBDNU00000011	24745527	24844173	Syntenic	TRANS	-
chr11	29177168	29377167	GWHBDNU00000011	24506588	24706592	Syntenic	TRANS	-
chr11	29377268	30043185	GWHBDNU00000011	26694400	27358587	Syntenic	SYN	-
chr11	29725757	29727495	GWHBDNU00000011	27042891	27042891	PAV	DEL	-
chr11	30043286	30533285	GWHBDNU00000011	28689531	29179511	Inversion	INV	-
chr11	30533386	31993385	GWHBDNU00000011	29229567	30689540	Inversion	INV	-
chr11	31651443	31651513	GWHBDNU00000011	29571456	29571456	PAV	DEL	-
chr11	31993486	47903133	GWHBDNU00000011	30709563	46495034	Syntenic	SYN	-
chr11	32264176	32264234	GWHBDNU00000011	30980241	30980241	PAV	DEL	-
chr11	32350558	32350558	GWHBDNU00000011	31066591	31066944	PAV	INS	-
chr11	32708569	32720411	GWHBDNU00000011	31424849	31424849	PAV	DEL	-
chr11	33040755	33040755	GWHBDNU00000011	31745228	31745418	PAV	INS	-
chr11	33057567	33057667	GWHBDNU00000011	31762233	31762233	PAV	DEL	-
chr11	33086870	33147216	GWHBDNU00000011	31791421	31791421	PAV	DEL	-
chr11	33187767	33187867	GWHBDNU00000011	31831971	31831971	PAV	DEL	-
chr11	33756539	33757489	GWHBDNU00000005	29434972	29435923	CNV	DUP	copyloss
chr11	33936602	33936602	GWHBDNU00000011	32580769	32580821	PAV	INS	-
chr11	34299761	34299930	GWHBDNU00000011	32935869	32935869	PAV	DEL	-
chr11	34790942	34791148	GWHBDNU00000011	33426879	33426879	PAV	DEL	-
chr11	34841373	34841479	GWHBDNU00000011	33477125	33477125	PAV	DEL	-
chr11	34895391	34895391	GWHBDNU00000011	33531027	33532884	PAV	INS	-
chr11	36506010	36506010	GWHBDNU00000011	35150118	35151591	PAV	INS	-
chr11	37023583	37023583	GWHBDNU00000011	35669201	35697957	PAV	INS	-
chr11	37309606	37309678	GWHBDNU00000011	35983935	35983935	PAV	DEL	-
chr11	38316280	38316280	GWHBDNU00000011	36990544	36990603	PAV	INS	-
chr11	38345852	38372063	GWHBDNU00000011	37020175	37020175	PAV	DEL	-
chr11	38402107	38402604	GWHBDNU00000011	37050221	37050221	PAV	DEL	-
chr11	39265730	39265790	GWHBDNU00000011	37913239	37913239	PAV	DEL	-
chr11	39269679	39269817	GWHBDNU00000011	37917123	37917123	PAV	DEL	-
chr11	39805516	39805569	GWHBDNU00000011	38452840	38452840	PAV	DEL	-
chr11	39871339	39871339	GWHBDNU00000011	38518618	38518696	PAV	INS	-
chr11	39988453	39994203	GWHBDNU00000011	38635840	38635840	PAV	DEL	-
chr11	40291995	40292065	GWHBDNU00000011	38933653	38933653	PAV	DEL	-
chr11	40783438	40804025	GWHBDNU00000011	39425060	39425060	PAV	DEL	-
chr11	42063305	42063305	GWHBDNU00000011	40684360	40684672	PAV	INS	-
chr11	42109211	42109282	GWHBDNU00000011	40730599	40730599	PAV	DEL	-
chr11	44471754	44477517	GWHBDNU00000011	43093067	43093067	PAV	DEL	-
chr11	44697448	44697448	GWHBDNU00000011	43313007	43313250	PAV	INS	-
chr11	45135978	45144284	GWHBDNU00000012	7455588	7462953	CNV	INVDP	copyloss
chr11	45160488	45165406	GWHBDNU00000002	34608568	34613532	CNV	DUP	copyloss
chr11	46274520	46277058	GWHBDNU00000011	44890291	44890291	PAV	DEL	-
chr11	46789625	46810964	GWHBDNU00000011	45402845	45402845	PAV	DEL	-
chr11	47903134	47903396	GWHBDNU00000011	46495035	46495297	Inversion	INV	-
chr11	47903480	50326590	GWHBDNU00000011	46495595	48917039	Syntenic	SYN	-
chr11	48361185	48362821	GWHBDNU00000011	46953268	46953268	PAV	DEL	-
chr11	50341990	50391989	GWHBDNU00000011	24456590	24506587	Syntenic	TRANS	-
chr12	24554	28554	GWHBDNU00000007	21276214	21280081	CNV	INVDP	copygain
chr12	88536	7543466	GWHBDNU00000012	1	7438405	Syntenic	SYN	-
chr12	308513	312113	GWHBDNU00000012	219965	219965	PAV	DEL	-
chr12	606467	607529	GWHBDNU00000012	514314	514314	PAV	DEL	-
chr12	2133120	2133187	GWHBDNU00000012	2039799	2039799	PAV	DEL	-
chr12	2248237	2248327	GWHBDNU00000012	2154846	2154846	PAV	DEL	-
chr12	2779508	2779608	GWHBDNU00000012	2686019	2686019	PAV	DEL	-
chr12	2826365	2837650	GWHBDNU00000012	2732746	2732746	PAV	DEL	-
chr12	2990225	2990225	GWHBDNU00000012	2885309	2886512	PAV	INS	-
chr12	3291452	3294327	GWHBDNU00000012	3187760	3187760	PAV	DEL	-
chr12	3439023	3439083	GWHBDNU00000012	3332502	3332502	PAV	DEL	-
chr12	3547907	3547907	GWHBDNU00000012	3441365	3441469	PAV	INS	-
chr12	3581154	3581154	GWHBDNU00000012	3474713	3476649	PAV	INS	-
chr12	3804376	3804376	GWHBDNU00000012	3699862	3699916	PAV	INS	-
chr12	5177063	5178987	GWHBDNU00000013	10051763	10053701	CNV	DUP	copyloss
chr12	6571483	6571535	GWHBDNU00000012	6466997	6466997	PAV	DEL	-
chr12	6918609	6919093	GWHBDNU00000012	6814079	6814079	PAV	DEL	-
chr12	7543567	10213766	GWHBDNU00000012	7488414	10178114	Inversion	INV	-
chr12	7551545	7555334	GWHBDNU00000012	10181193	10184979	CNV	INVDP	copyloss
chr12	8390191	8393711	GWHBDNU00000012	7460615	7464395	CNV	INVDP	copyloss
chr12	9339120	9340176	GWHBDNU00000001	14749412	14750468	CNV	INVDP	copyloss
chr12	10213867	15463866	GWHBDNU00000012	10228134	15492830	Syntenic	SYN	-
chr12	10571331	10571331	GWHBDNU00000012	10585580	10599848	PAV	INS	-
chr12	10677509	10677509	GWHBDNU00000012	10706025	10706345	PAV	INS	-
chr12	11168144	11168144	GWHBDNU00000012	11197097	11197149	PAV	INS	-
chr12	11168707	11168767	GWHBDNU00000012	11197704	11197704	PAV	DEL	-
chr12	11338974	11338974	GWHBDNU00000012	11367861	11367941	PAV	INS	-
chr12	11699486	11699486	GWHBDNU00000012	11728451	11728782	PAV	INS	-
chr12	12087920	12088421	GWHBDNU00000012	12117224	12117224	PAV	DEL	-
chr12	12204086	12204086	GWHBDNU00000012	12232875	12232965	PAV	INS	-
chr12	12319736	12319796	GWHBDNU00000012	12348605	12348605	PAV	DEL	-
chr12	12400637	12401095	GWHBDNU00000012	12429476	12429476	PAV	DEL	-
chr12	12459257	12459355	GWHBDNU00000012	12487659	12487659	PAV	DEL	-
chr12	13260055	13260107	GWHBDNU00000012	13288334	13288334	PAV	DEL	-
chr12	13469816	13469816	GWHBDNU00000012	13498142	13499094	PAV	INS	-
chr12	15226862	15226974	GWHBDNU00000012	15255957	15255957	PAV	DEL	-
chr12	15463967	16283966	GWHBDNU00000012	15762797	16582820	Inversion	INV	-
chr12	16284067	19397522	GWHBDNU00000012	23576815	26684896	Syntenic	TRANS	-
chr12	18360033	18363502	GWHBDNU00000012	25652501	25652501	PAV	DEL	-
chr12	19296830	19298557	GWHBDNU00000012	26585933	26585933	PAV	DEL	-
chr12	19397663	24074666	GWHBDNU00000012	16612821	22375634	Inversion	INV	-
chr12	19520594	19520594	GWHBDNU00000012	22252604	22252671	PAV	INS	-
chr12	19745158	19745252	GWHBDNU00000012	22028093	22028093	PAV	DEL	-
chr12	19881711	19881815	GWHBDNU00000012	21891655	21891655	PAV	DEL	-
chr12	19912477	19912477	GWHBDNU00000012	21856115	21861030	PAV	INS	-
chr12	19946401	19946401	GWHBDNU00000012	21822143	21822195	PAV	INS	-
chr12	20059145	20059145	GWHBDNU00000012	21709350	21709420	PAV	INS	-
chr12	20068038	20068038	GWHBDNU00000012	21699002	21700467	PAV	INS	-
chr12	20199927	20219335	GWHBDNU00000012	21567160	21567160	PAV	DEL	-
chr12	20249207	20296863	GWHBDNU00000012	21537297	21537297	PAV	DEL	-
chr12	20327822	20327922	GWHBDNU00000012	21506341	21506341	PAV	DEL	-
chr12	21207103	21207103	GWHBDNU00000012	20618180	20627112	PAV	INS	-
chr12	21449805	21449805	GWHBDNU00000012	20375321	20375410	PAV	INS	-
chr12	21458246	21458246	GWHBDNU00000012	20366812	20366876	PAV	INS	-
chr12	21520946	21521841	GWHBDNU00000012	20304065	20304065	PAV	DEL	-
chr12	21678061	21678152	GWHBDNU00000012	20147856	20147856	PAV	DEL	-
chr12	21739838	21740266	GWHBDNU00000012	20086150	20086150	PAV	DEL	-
chr12	22832081	22838812	GWHBDNU00000012	18994253	18994253	PAV	DEL	-
chr12	22929120	22929120	GWHBDNU00000012	18903906	18903959	PAV	INS	-
chr12	22954785	22954837	GWHBDNU00000012	18878245	18878245	PAV	DEL	-
chr12	23170426	23170426	GWHBDNU00000012	18572994	18662605	PAV	INS	-
chr12	23295881	23296319	GWHBDNU00000012	18447585	18447585	PAV	DEL	-
chr12	24074767	24304766	GWHBDNU00000012	15512831	15742796	Inversion	INVTR	-
chr12	24434230	25460911	GWHBDNU00000012	16858924	17885586	CNV	DUP	copygain
chr12	25461012	26494966	GWHBDNU00000012	22542493	23576814	Inversion	INVTR	-
chr12	25768023	25768131	GWHBDNU00000012	23269778	23269778	PAV	DEL	-
chr12	25870517	25870517	GWHBDNU00000012	23167343	23167403	PAV	INS	-
chr12	26052415	26052415	GWHBDNU00000012	22984978	22985603	PAV	INS	-
chr12	26054695	26055015	GWHBDNU00000004	7522720	7523040	CNV	DUP	copyloss
chr12	26144795	26144795	GWHBDNU00000012	22892493	22892559	PAV	INS	-
chr12	26260369	26260695	GWHBDNU00000012	22776822	22776822	PAV	DEL	-
chr12	26495067	26795066	GWHBDNU00000012	29008541	29308582	Syntenic	TRANS	-
chr12	26795167	26999121	GWHBDNU00000012	26734871	26938747	Inversion	INVTR	-
chr12	26999222	27125266	GWHBDNU00000012	22375675	22512492	Syntenic	TRANS	-
chr12	27011924	27011924	GWHBDNU00000012	22388376	22399058	PAV	INS	-
chr12	27012639	27012639	GWHBDNU00000012	22399773	22399863	PAV	INS	-
chr12	27125367	29095366	GWHBDNU00000012	26988680	28958532	Inversion	INV	-
chr12	28527902	28528152	GWHBDNU00000012	27555969	27555969	PAV	DEL	-
chr12	29095467	33605367	GWHBDNU00000012	29358617	33859998	Syntenic	SYN	-
chr12	29106987	29107878	GWHBDNU00000012	29348813	29349704	CNV	DUP	copyloss
chr12	29308086	29308478	GWHBDNU00000012	29571213	29571213	PAV	DEL	-
chr12	29686887	29686887	GWHBDNU00000012	29949694	29951093	PAV	INS	-
chr12	30308007	30311814	GWHBDNU00000012	30572273	30572273	PAV	DEL	-
chr12	30962850	30963028	GWHBDNU00000012	31223291	31223291	PAV	DEL	-
chr12	31475327	31475379	GWHBDNU00000012	31735538	31735538	PAV	DEL	-
chr12	32097544	32097544	GWHBDNU00000012	32357553	32357635	PAV	INS	-
chr12	33135412	33135412	GWHBDNU00000012	33395508	33396300	PAV	INS	-
chr12	33289878	33291680	GWHBDNU00000012	33550780	33550780	PAV	DEL	-
chr12	33363476	33367946	GWHBDNU00000012	33622580	33622580	PAV	DEL	-
chr12	33602623	34041971	GWHBDNU00000012	33857254	34296391	Inversion	INV	-
chr12	33701697	33701878	GWHBDNU00000012	34197325	34197325	PAV	DEL	-
chr12	34039227	35843788	GWHBDNU00000012	34293647	36075761	Syntenic	SYN	-
chr12	34089951	34113402	GWHBDNU00000012	34344348	34344348	PAV	DEL	-
chr12	34161485	34161485	GWHBDNU00000012	34392413	34393307	PAV	INS	-
chr12	34777783	34777783	GWHBDNU00000012	35009704	35009813	PAV	INS	-
chr12	34904268	34904467	GWHBDNU00000012	35136366	35136366	PAV	DEL	-
chr12	35356316	35357102	GWHBDNU00000004	28048465	28049253	CNV	INVDP	copyloss
chr12	35860079	35864067	GWHBDNU00000007	21276214	21280081	CNV	INVDP	copygain
chr12	35896092	43721372	GWHBDNU00000012	36080506	43897423	Syntenic	SYN	-
chr12	37330043	37338271	GWHBDNU00000012	37514449	37514449	PAV	DEL	-
chr12	37761966	37762022	GWHBDNU00000012	37938141	37938141	PAV	DEL	-
chr12	38403708	38403708	GWHBDNU00000012	38579821	38579881	PAV	INS	-
chr12	40269217	40271089	GWHBDNU00000004	35651365	35653229	CNV	DUP	copyloss
chr12	42142469	42142553	GWHBDNU00000012	42318653	42318653	PAV	DEL	-
chr12	43093017	43093081	GWHBDNU00000012	43269140	43269140	PAV	DEL	-
chr13	126371	10178746	GWHBDNU00000013	1	10051374	Syntenic	SYN	-
chr13	4619265	4619596	GWHBDNU00000013	4462052	4462052	PAV	DEL	-
chr13	4717896	4718068	GWHBDNU00000013	4560313	4560313	PAV	DEL	-
chr13	4765724	4765886	GWHBDNU00000013	4607968	4607968	PAV	DEL	-
chr13	5170256	5170256	GWHBDNU00000013	5012359	5026585	PAV	INS	-
chr13	5713012	5713350	GWHBDNU00000013	5569287	5569287	PAV	DEL	-
chr13	6477139	6477139	GWHBDNU00000013	6333094	6333310	PAV	INS	-
chr13	7238588	7239614	GWHBDNU00000013	7094661	7094661	PAV	DEL	-
chr13	7469669	7469669	GWHBDNU00000013	7324680	7324744	PAV	INS	-
chr13	7616628	7616628	GWHBDNU00000013	7471728	7471794	PAV	INS	-
chr13	8916708	8916708	GWHBDNU00000013	8771944	8789330	PAV	INS	-
chr13	10178847	12228946	GWHBDNU00000013	10101365	12162373	Inversion	INV	-
chr13	10576909	10577909	GWHBDNU00000013	11764296	11764296	PAV	DEL	-
chr13	11129512	11137475	GWHBDNU00000013	11212676	11212676	PAV	DEL	-
chr13	11421188	11422012	GWHBDNU00000013	10087213	10088002	CNV	DUP	copyloss
chr13	11501318	11503115	GWHBDNU00000004	37655626	37657425	CNV	INVDP	copyloss
chr13	11870433	11870520	GWHBDNU00000013	10479694	10479694	PAV	DEL	-
chr13	12018846	12018846	GWHBDNU00000013	10311461	10331360	PAV	INS	-
chr13	12466281	13899046	GWHBDNU00000013	12593738	13699745	Syntenic	SYN	-
chr13	13877590	13882595	GWHBDNU00000002	70334224	70339203	CNV	INVDP	copyloss
chr13	13899147	14279983	GWHBDNU00000013	12212368	12593237	Syntenic	TRANS	-
chr13	14289247	15245123	GWHBDNU00000013	13719747	14675675	Syntenic	SYN	-
chr13	14502985	14507635	GWHBDNU00000005	18097263	18101918	CNV	DUP	copyloss
chr13	15297796	15781613	GWHBDNU00000013	14825434	15245794	Syntenic	SYN	-
chr13	15820161	15930700	GWHBDNU00000013	14690466	14801392	Inversion	INVTR	-
chr13	15841673	15841673	GWHBDNU00000013	14779430	14779912	PAV	INS	-
chr13	16050699	16098117	GWHBDNU00000017	18841623	18888894	CNV	DUP	copygain
chr13	16100118	17119446	GWHBDNU00000013	15519844	16539179	Syntenic	SYN	-
chr13	17119547	17639546	GWHBDNU00000013	16829175	17349161	Inversion	INV	-
chr13	17639647	19239646	GWHBDNU00000013	17359162	18959030	Inversion	INV	-
chr13	18611979	18612067	GWHBDNU00000013	17986729	17986729	PAV	DEL	-
chr13	19239747	19449746	GWHBDNU00000013	16589176	16799186	Syntenic	TRANS	-
chr13	19449847	22319620	GWHBDNU00000013	18979031	21848763	Syntenic	SYN	-
chr13	22319947	27509946	GWHBDNU00000013	22168979	27358873	Inversion	INV	-
chr13	22482707	22486491	GWHBDNU00000013	10069329	10073130	CNV	INVDP	copyloss
chr13	22721020	22721830	GWHBDNU00000013	27359481	27360300	CNV	INVDP	copyloss
chr13	22756463	22756906	GWHBDNU00000009	13461498	13461942	CNV	DUP	copyloss
chr13	24568700	24568774	GWHBDNU00000013	25110152	25110152	PAV	DEL	-
chr13	27510047	27730046	GWHBDNU00000013	21898990	22118978	Syntenic	TRANS	-
chr13	27730147	41578684	GWHBDNU00000013	27408890	41317170	Syntenic	SYN	-
chr13	27934927	27934927	GWHBDNU00000013	27613668	27613806	PAV	INS	-
chr13	28097126	28097202	GWHBDNU00000013	27775980	27775980	PAV	DEL	-
chr13	28148386	28148386	GWHBDNU00000013	27827166	27827220	PAV	INS	-
chr13	28327606	28327606	GWHBDNU00000013	28006436	28006510	PAV	INS	-
chr13	33913381	33913439	GWHBDNU00000013	33592402	33592402	PAV	DEL	-
chr13	35232877	35237944	GWHBDNU00000002	34665209	34670289	CNV	DUP	copyloss
chr13	35908514	35908514	GWHBDNU00000013	35587565	35589198	PAV	INS	-
chr13	37301367	37301367	GWHBDNU00000013	36982034	37039483	PAV	INS	-
chr13	38523681	38523681	GWHBDNU00000013	38261968	38272328	PAV	INS	-
chr13	38994743	38994816	GWHBDNU00000013	38743337	38743337	PAV	DEL	-
chr13	39030062	39030128	GWHBDNU00000013	38778620	38778620	PAV	DEL	-
chr13	39057101	39057101	GWHBDNU00000013	38805595	38808230	PAV	INS	-
chr13	39304005	39304152	GWHBDNU00000013	39055091	39055091	PAV	DEL	-
chr13	40603396	40603454	GWHBDNU00000013	40354495	40354495	PAV	DEL	-
chr13	40667162	40667254	GWHBDNU00000013	40418188	40418188	PAV	DEL	-
chr13	40831775	40831775	GWHBDNU00000013	40582630	40582754	PAV	INS	-
chr13	40966720	40966808	GWHBDNU00000013	40717651	40717651	PAV	DEL	-
chr13	41117980	41117980	GWHBDNU00000013	40868841	40868955	PAV	INS	-
chr13	41460283	41472622	GWHBDNU00000013	41211150	41211150	PAV	DEL	-
chr13	41627959	41671529	GWHBDNU00000013	41370284	41413843	Syntenic	SYN	-
chr13	41707352	41753524	GWHBDNU00000013	41327087	41369765	Inversion	INVTR	-
chr13	41739004	43538642	GWHBDNU00000013	41414344	43286343	Syntenic	SYN	-
chr13	41749794	41749853	GWHBDNU00000013	41330717	41330717	PAV	DEL	-
chr13	42014359	42014423	GWHBDNU00000013	41689664	41689664	PAV	DEL	-
chr13	42128370	42128520	GWHBDNU00000013	41803638	41803638	PAV	DEL	-
chr13	42151607	42158848	GWHBDNU00000004	34097082	34104460	CNV	DUP	copyloss
chr13	42431467	42431467	GWHBDNU00000013	42106580	42179214	PAV	INS	-
chr14	18809	9915000	GWHBDNU00000014	1	9891138	Syntenic	SYN	-
chr14	282006	282091	GWHBDNU00000014	263176	263176	PAV	DEL	-
chr14	582973	582973	GWHBDNU00000014	564060	565623	PAV	INS	-
chr14	699619	699689	GWHBDNU00000014	682337	682337	PAV	DEL	-
chr14	758798	758852	GWHBDNU00000014	741448	741448	PAV	DEL	-
chr14	3040465	3040517	GWHBDNU00000014	3023172	3023172	PAV	DEL	-
chr14	3207363	3207457	GWHBDNU00000014	3189992	3189992	PAV	DEL	-
chr14	4894960	4894960	GWHBDNU00000014	4877447	4877622	PAV	INS	-
chr14	6369924	6369924	GWHBDNU00000014	6352801	6353066	PAV	INS	-
chr14	6970006	6978950	GWHBDNU00000014	6953142	6953142	PAV	DEL	-
chr14	7428106	7428106	GWHBDNU00000014	7402304	7404167	PAV	INS	-
chr14	9915101	11245100	GWHBDNU00000014	14353002	15683055	CNV	DUP	copygain
chr14	11072982	11074598	GWHBDNU00000004	70155251	70156864	CNV	DUP	copyloss
chr14	11245201	11795200	GWHBDNU00000014	11160851	11591835	Inversion	INVTR	-
chr14	11692925	11694858	GWHBDNU00000018	7385077	7387009	CNV	DUP	copyloss
chr14	11795301	13015300	GWHBDNU00000014	9891139	11111020	Syntenic	SYN	-
chr14	12376800	12376920	GWHBDNU00000014	10472644	10472644	PAV	DEL	-
chr14	13015401	13189912	GWHBDNU00000014	11591836	11766340	Syntenic	SYN	-
chr14	13190013	13540012	GWHBDNU00000014	13953029	14303017	CNV	INVDP	copygain
chr14	13540113	14200112	GWHBDNU00000014	16213058	16873077	CNV	INVDP	copygain
chr14	14200213	14700212	GWHBDNU00000014	11786359	12286338	Syntenic	SYN	-
chr14	14700313	15160412	GWHBDNU00000014	15733056	16203055	CNV	DUP	copygain
chr14	15160513	15760612	GWHBDNU00000014	12306349	12903059	Syntenic	SYN	-
chr14	15760713	17688222	GWHBDNU00000014	24110991	26038536	Syntenic	TRANS	-
chr14	17665831	17667736	GWHBDNU00000018	7359719	7361623	CNV	INVDP	copyloss
chr14	17688323	22802204	GWHBDNU00000014	12913058	21086352	Inversion	INV	-
chr14	18438713	18438713	GWHBDNU00000014	20335936	20335991	PAV	INS	-
chr14	19088322	19088322	GWHBDNU00000014	19626687	19686269	PAV	INS	-
chr14	22802305	23456888	GWHBDNU00000014	23458547	24100990	Inversion	INVTR	-
chr14	23421973	23434099	GWHBDNU00000014	23481317	23481317	PAV	DEL	-
chr14	23422405	23675094	GWHBDNU00000014	22281819	22534500	Syntenic	TRANS	-
chr14	23679001	24594994	GWHBDNU00000014	22535001	23450985	Syntenic	TRANS	-
chr14	24595095	25780582	GWHBDNU00000014	21086353	22271818	Inversion	INVTR	-
chr14	25780683	41271626	GWHBDNU00000014	26163551	41679657	Syntenic	SYN	-
chr14	26873004	26873066	GWHBDNU00000014	27255911	27255911	PAV	DEL	-
chr14	32155977	32156075	GWHBDNU00000014	32538920	32538920	PAV	DEL	-
chr14	33577377	33577377	GWHBDNU00000014	33960153	33986001	PAV	INS	-
chr14	36189172	36189172	GWHBDNU00000014	36597773	36597825	PAV	INS	-
chr14	37275936	37276329	GWHBDNU00000014	37684514	37684514	PAV	DEL	-
chr14	38415774	38415928	GWHBDNU00000014	38823958	38823958	PAV	DEL	-
chr14	38529295	38529295	GWHBDNU00000014	38937310	38937364	PAV	INS	-
chr14	38619887	38619887	GWHBDNU00000014	39028013	39028163	PAV	INS	-
chr14	38917378	38918885	GWHBDNU00000002	30784812	30786319	CNV	INVDP	copyloss
chr14	40737913	40738150	GWHBDNU00000014	41146242	41146242	PAV	DEL	-
chr14	41267057	41279046	GWHBDNU00000014	41675088	41687077	Inversion	INV	-
chr14	41274477	41621793	GWHBDNU00000014	41682508	42029776	Syntenic	SYN	-
chr14	41303292	41303356	GWHBDNU00000014	41711323	41711323	PAV	DEL	-
chr14	41629065	41759064	GWHBDNU00000018	7229636	7354324	Inversion	INVTR	-
chr14	41759165	41800000	GWHBDNU00000017	13260210	13301046	CNV	DUP	copygain
chr14	41829819	41833403	GWHBDNU00000012	10226090	10229723	Syntenic	TRANS	-
chr14	41919265	42632518	GWHBDNU00000009	31763855	32591853	CNV	DUP	copygain
chr14	42755335	42839005	GWHBDNU00000016	20902501	20986081	Syntenic	TRANS	-
chr14	42769616	42769716	GWHBDNU00000016	20916782	20916782	PAV	DEL	-
chr14	43968175	44028174	GWHBDNU00000014	11111021	11160850	Inversion	INVTR	-
chr14	44078375	44097048	GWHBDNU00000017	13301547	13320220	CNV	INVDP	copygain
chr14	44120443	44193849	GWHBDNU00000017	13071207	13144611	CNV	DUP	copygain
chr14	44723775	44736110	GWHBDNU00000013	15507009	15519343	Syntenic	TRANS	-
chr14	45161913	45176137	GWHBDNU00000013	14676267	14690465	Inversion	INVTR	-
chr14	45314262	45439261	GWHBDNU00000015	30173633	30298673	Syntenic	TRANS	-
chr14	45439362	45557996	GWHBDNU00000001	85779317	85897960	CNV	DUP	copygain
chr15	157562	217561	GWHBDNU00000010	27066292	27126308	Inversion	INVTR	-
chr15	217662	267661	GWHBDNU00000015	30123642	30173632	Inversion	INVTR	-
chr15	284778	10272697	GWHBDNU00000015	1	10035347	Syntenic	SYN	-
chr15	417241	417241	GWHBDNU00000015	132458	134948	PAV	INS	-
chr15	420724	420790	GWHBDNU00000015	138431	138431	PAV	DEL	-
chr15	604295	604428	GWHBDNU00000015	321858	321858	PAV	DEL	-
chr15	803360	803360	GWHBDNU00000015	520823	520877	PAV	INS	-
chr15	817742	828376	GWHBDNU00000015	535257	535257	PAV	DEL	-
chr15	1412153	1412299	GWHBDNU00000015	1119082	1119082	PAV	DEL	-
chr15	1448058	1448196	GWHBDNU00000015	1154848	1154848	PAV	DEL	-
chr15	1448603	1448925	GWHBDNU00000015	1155255	1155255	PAV	DEL	-
chr15	1865808	1865862	GWHBDNU00000015	1572094	1572094	PAV	DEL	-
chr15	1930993	1932247	GWHBDNU00000015	1637238	1637238	PAV	DEL	-
chr15	1942441	1942441	GWHBDNU00000015	1647435	1647536	PAV	INS	-
chr15	2406011	2406478	GWHBDNU00000015	2111116	2111116	PAV	DEL	-
chr15	2620360	2620360	GWHBDNU00000015	2324971	2325047	PAV	INS	-
chr15	3572386	3572386	GWHBDNU00000015	3276897	3276956	PAV	INS	-
chr15	3698423	3698902	GWHBDNU00000015	3403002	3403002	PAV	DEL	-
chr15	3712761	3712761	GWHBDNU00000015	3416865	3476974	PAV	INS	-
chr15	3744287	3744414	GWHBDNU00000015	3508541	3508541	PAV	DEL	-
chr15	3882387	3882387	GWHBDNU00000015	3646515	3647653	PAV	INS	-
chr15	3888149	3888149	GWHBDNU00000015	3653459	3653539	PAV	INS	-
chr15	3985456	3985511	GWHBDNU00000015	3750799	3750799	PAV	DEL	-
chr15	4098565	4099780	GWHBDNU00000015	3863778	3863778	PAV	DEL	-
chr15	4418449	4418449	GWHBDNU00000015	4182434	4182546	PAV	INS	-
chr15	5158746	5158800	GWHBDNU00000015	4924288	4924288	PAV	DEL	-
chr15	5755629	5755629	GWHBDNU00000015	5521163	5521231	PAV	INS	-
chr15	10267189	10267240	GWHBDNU00000015	10029890	10029890	PAV	DEL	-
chr15	10365098	10416292	GWHBDNU00000015	10046534	10097948	Inversion	INV	-
chr15	10405411	10405411	GWHBDNU00000015	10057415	10057635	PAV	INS	-
chr15	10476763	10495180	GWHBDNU00000015	10098449	10116866	Inversion	INV	-
chr15	10666733	14509235	GWHBDNU00000015	10117389	13957226	Syntenic	SYN	-
chr15	10775098	10775582	GWHBDNU00000015	10217181	10217181	PAV	DEL	-
chr15	13603595	13603595	GWHBDNU00000015	13045188	13051179	PAV	INS	-
chr15	14057900	14057900	GWHBDNU00000015	13505495	13506075	PAV	INS	-
chr15	14509336	14699335	GWHBDNU00000015	13977247	14167183	Inversion	INV	-
chr15	14699436	15219435	GWHBDNU00000015	14197184	14717272	Inversion	INV	-
chr15	15218277	15218277	GWHBDNU00000015	14198342	14198436	PAV	INS	-
chr15	15248060	15389535	GWHBDNU00000015	14747267	14888651	Inversion	INV	-
chr15	15537260	15576291	GWHBDNU00000018	17824819	17863818	Inversion	INVTR	-
chr15	15816731	16658643	GWHBDNU00000015	14889152	15731001	Syntenic	SYN	-
chr15	15822763	15822841	GWHBDNU00000015	14895144	14895144	PAV	DEL	-
chr15	16655147	16655147	GWHBDNU00000015	15727429	15727483	PAV	INS	-
chr15	16692652	17042637	GWHBDNU00000015	15733434	16083161	Inversion	INV	-
chr15	17040618	17040674	GWHBDNU00000015	15735369	15735369	PAV	DEL	-
chr15	17045172	18401039	GWHBDNU00000015	16117142	17473038	Syntenic	SYN	-
chr15	17045398	17045643	GWHBDNU00000015	16117356	16117356	PAV	DEL	-
chr15	17229077	17229200	GWHBDNU00000015	16300776	16300776	PAV	DEL	-
chr15	17991467	17991467	GWHBDNU00000015	17062953	17063495	PAV	INS	-
chr15	18429187	18446393	GWHBDNU00000015	17512343	17529567	Syntenic	TRANS	-
chr15	18446431	18485602	GWHBDNU00000015	17473116	17512285	Inversion	INV	-
chr15	18549190	18752561	GWHBDNU00000015	17620810	17824164	Syntenic	SYN	-
chr15	18752852	25455035	GWHBDNU00000015	17824355	24671382	Inversion	INV	-
chr15	19514185	19515740	GWHBDNU00000015	23910162	23910162	PAV	DEL	-
chr15	19746969	19747837	GWHBDNU00000015	23678934	23678934	PAV	DEL	-
chr15	20312021	20312021	GWHBDNU00000015	23106255	23114719	PAV	INS	-
chr15	20991182	20991182	GWHBDNU00000015	22427125	22427185	PAV	INS	-
chr15	21669517	21669517	GWHBDNU00000015	21748705	21748764	PAV	INS	-
chr15	21865482	21865578	GWHBDNU00000015	21552753	21552753	PAV	DEL	-
chr15	23733536	23733610	GWHBDNU00000015	19545644	19545644	PAV	DEL	-
chr15	24604279	24604359	GWHBDNU00000015	18675017	18675017	PAV	DEL	-
chr15	25455136	26752706	GWHBDNU00000015	24701369	25998687	Syntenic	SYN	-
chr15	26173862	26174012	GWHBDNU00000015	25420094	25420094	PAV	DEL	-
chr15	26729805	26877319	GWHBDNU00000015	25975785	26123290	Inversion	INV	-
chr15	26731968	26731968	GWHBDNU00000015	26120151	26121127	PAV	INS	-
chr15	26853251	30883051	GWHBDNU00000015	26099222	30123641	Syntenic	SYN	-
chr15	26874173	26875149	GWHBDNU00000015	25977955	25977955	PAV	DEL	-
chr15	27520295	27520295	GWHBDNU00000015	26767359	26767433	PAV	INS	-
chr15	27638650	27638650	GWHBDNU00000015	26885815	26885925	PAV	INS	-
chr15	28126642	28126642	GWHBDNU00000015	27373923	27373983	PAV	INS	-
chr15	28212307	28214028	GWHBDNU00000015	27459652	27459652	PAV	DEL	-
chr15	28489926	28489926	GWHBDNU00000015	27735577	27736096	PAV	INS	-
chr15	28554372	28555642	GWHBDNU00000015	27800559	27800559	PAV	DEL	-
chr15	28576326	28576388	GWHBDNU00000015	27821256	27821256	PAV	DEL	-
chr15	28582934	28583756	GWHBDNU00000015	27827763	27827763	PAV	DEL	-
chr15	28648136	28648136	GWHBDNU00000015	27892126	27892231	PAV	INS	-
chr15	28658431	28658866	GWHBDNU00000015	27902526	27902526	PAV	DEL	-
chr15	28884556	28884949	GWHBDNU00000015	28128106	28128106	PAV	DEL	-
chr15	28897898	28897898	GWHBDNU00000015	28141023	28144317	PAV	INS	-
chr15	29014146	29022619	GWHBDNU00000015	28260632	28260632	PAV	DEL	-
chr15	29026335	29026775	GWHBDNU00000015	28264349	28264349	PAV	DEL	-
chr15	29220469	29220523	GWHBDNU00000015	28458017	28458017	PAV	DEL	-
chr15	29275291	29275291	GWHBDNU00000015	28512796	28512883	PAV	INS	-
chr15	29452871	29452871	GWHBDNU00000015	28690491	28693049	PAV	INS	-
chr15	30720064	30720064	GWHBDNU00000015	29960137	29960518	PAV	INS	-
chr15	30761712	30761764	GWHBDNU00000015	30002271	30002271	PAV	DEL	-
chr15	30812598	30812598	GWHBDNU00000015	30053093	30053161	PAV	INS	-
chr15	30883152	33195024	GWHBDNU00000015	30313899	32625901	Syntenic	SYN	-
chr15	31406730	31410603	GWHBDNU00000004	28056081	28059948	CNV	INVDP	copyloss
chr15	33195025	33198575	GWHBDNU00000015	32625902	32629452	Inversion	INV	-
chr15	33198576	41767317	GWHBDNU00000015	32629453	40924768	Syntenic	SYN	-
chr15	33874010	33896157	GWHBDNU00000015	33304891	33304891	PAV	DEL	-
chr15	34024272	34029084	GWHBDNU00000015	33432945	33432945	PAV	DEL	-
chr15	36016005	36016005	GWHBDNU00000015	35419655	35419743	PAV	INS	-
chr15	37380980	37380980	GWHBDNU00000015	36784784	36784854	PAV	INS	-
chr15	37420048	37420116	GWHBDNU00000015	36823916	36823916	PAV	DEL	-
chr15	38284907	38285290	GWHBDNU00000015	37493137	37493137	PAV	DEL	-
chr15	38466898	38466968	GWHBDNU00000015	37674815	37674815	PAV	DEL	-
chr15	39467748	39468003	GWHBDNU00000015	38675587	38675587	PAV	DEL	-
chr15	39890867	39890867	GWHBDNU00000015	39098441	39098508	PAV	INS	-
chr15	40009377	40009377	GWHBDNU00000015	39217015	39217069	PAV	INS	-
chr15	40259037	40302756	GWHBDNU00000015	39466641	39466641	PAV	DEL	-
chr15	41777247	41882235	GWHBDNU00000015	30208901	30313898	Inversion	INVTR	-
chr16	110201	160200	GWHBDNU00000009	8919640	8969650	Inversion	INVTR	-
chr16	229296	21082470	GWHBDNU00000016	1	20724483	Syntenic	SYN	-
chr16	1420370	1420370	GWHBDNU00000016	1191066	1191181	PAV	INS	-
chr16	4119690	4121636	GWHBDNU00000014	26087926	26089865	CNV	INVDP	copyloss
chr16	5276355	5276355	GWHBDNU00000016	5047023	5047079	PAV	INS	-
chr16	5621440	5621440	GWHBDNU00000016	5392125	5397041	PAV	INS	-
chr16	9419449	9419449	GWHBDNU00000016	9195088	9195140	PAV	INS	-
chr16	9778795	9779388	GWHBDNU00000016	9554537	9554537	PAV	DEL	-
chr16	10325733	10326420	GWHBDNU00000016	10100930	10100930	PAV	DEL	-
chr16	10859512	10859620	GWHBDNU00000016	10633989	10633989	PAV	DEL	-
chr16	10901646	10920418	GWHBDNU00000016	10676013	10676013	PAV	DEL	-
chr16	11363471	11366089	GWHBDNU00000016	11119082	11119082	PAV	DEL	-
chr16	12820606	12820683	GWHBDNU00000016	12573537	12573537	PAV	DEL	-
chr16	13495513	13495513	GWHBDNU00000016	13248411	13248477	PAV	INS	-
chr16	13615318	13615382	GWHBDNU00000016	13368277	13368277	PAV	DEL	-
chr16	13866428	13866428	GWHBDNU00000016	13619355	13619407	PAV	INS	-
chr16	14132043	14132043	GWHBDNU00000016	13885030	13887818	PAV	INS	-
chr16	14567798	14567904	GWHBDNU00000016	14323492	14323492	PAV	DEL	-
chr16	15414712	15414712	GWHBDNU00000016	15170224	15170294	PAV	INS	-
chr16	15515483	15515483	GWHBDNU00000016	15277260	15277314	PAV	INS	-
chr16	15746148	15746329	GWHBDNU00000016	15508122	15508122	PAV	DEL	-
chr16	15947420	15947420	GWHBDNU00000016	15709281	15709615	PAV	INS	-
chr16	16142024	16142024	GWHBDNU00000016	15905565	15912401	PAV	INS	-
chr16	16235030	16235030	GWHBDNU00000016	16005442	16005502	PAV	INS	-
chr16	16388933	16388933	GWHBDNU00000016	16159441	16161073	PAV	INS	-
chr16	16438218	16438218	GWHBDNU00000016	16210327	16212997	PAV	INS	-
chr16	17012839	17012839	GWHBDNU00000016	16787588	16787644	PAV	INS	-
[truncated: 232 more rows]

## Sheet: Table S8
Table S8 Structural variations identified between the assembly in this study and that of Wang and Shahid (2023a)
Seqid1	Start1	End1	Seqid2	Start2	End2	Variation Class	SYRI Type	Note		SYRI Type	Meaning
chr1	318743	942951	chr1	87781	705053	Syntenic	SYN	-		SYN	Syntenic region
chr1	375201	375201	chr1	142475	143740	PAV	INS	-		INV	Inverted region
chr1	398248	398248	chr1	166847	167018	PAV	INS	-		TRANS	Translocated region
chr1	439790	444988	chr1	208467	208467	PAV	DEL	-		INVTR	Inverted translocated region
chr1	469465	469465	chr1	232953	233015	PAV	INS	-		DUP	Duplicated region
chr1	785629	786139	chr1	546782	546782	PAV	DEL	-		INVDP	Inverted duplicated region
chr1	833054	833108	chr1	593658	593658	PAV	DEL	-
chr1	837287	837386	chr1	597838	597838	PAV	DEL	-		Note: SYN and TRANS are considered as syntenic regions;INV and INVTR are considered as inverted regions;DUP and INVDP are considered as CNV regions.
chr1	846839	846839	chr1	607290	607389	PAV	INS	-
chr1	875190	875309	chr1	635749	635749	PAV	DEL	-
chr1	916696	916696	chr1	677169	678942	PAV	INS	-
chr1	936834	936929	chr1	699066	699066	PAV	DEL	-
chr1	1029064	1029486	chr1	133059669	133060092	Syntenic	TRANS	-
chr1	1273462	1432501	chr1	1020316	1213301	Syntenic	SYN	-
chr1	1308497	1308558	chr1	1055455	1055455	PAV	DEL	-
chr1	1362491	1362805	chr1	1111206	1111206	PAV	DEL	-
chr1	1365520	1365520	chr1	1113933	1114346	PAV	INS	-
chr1	1382351	1382423	chr1	1162821	1162821	PAV	DEL	-
chr1	1383670	1383670	chr1	1164113	1164750	PAV	INS	-
chr1	1403559	1403648	chr1	1184669	1184669	PAV	DEL	-
chr1	1432702	1455708	chr1	1220024	1239869	Inversion	INV	-
chr1	1455875	1817008	chr1	1242907	1603192	Syntenic	SYN	-
chr1	1462973	1462973	chr1	1250044	1250957	PAV	INS	-
chr1	1481858	1481858	chr1	1269904	1270004	PAV	INS	-
chr1	1486680	1486680	chr1	1277378	1277490	PAV	INS	-
chr1	1536195	1536195	chr1	1326199	1330585	PAV	INS	-
chr1	1547085	1547146	chr1	1341481	1341481	PAV	DEL	-
chr1	1573593	1578314	chr1	1367991	1367991	PAV	DEL	-
chr1	1592575	1592575	chr1	1382259	1382311	PAV	INS	-
chr1	1601054	1601054	chr1	1390790	1390842	PAV	INS	-
chr1	1602751	1603003	chr1	1392539	1392539	PAV	DEL	-
chr1	1636615	1636615	chr1	1426062	1426298	PAV	INS	-
chr1	1642317	1642317	chr1	1432006	1433456	PAV	INS	-
chr1	1652739	1653163	chr1	1443914	1443914	PAV	DEL	-
chr1	1674590	1674668	chr1	1465455	1465455	PAV	DEL	-
chr1	1748132	1748132	chr1	1535393	1535486	PAV	INS	-
chr1	1748489	1748553	chr1	1535831	1535831	PAV	DEL	-
chr1	1748735	1748735	chr1	1536013	1536081	PAV	INS	-
chr1	1752870	1752870	chr1	1540177	1540355	PAV	INS	-
chr1	1760532	1760532	chr1	1548060	1548125	PAV	INS	-
chr1	1799352	1800699	chr1	1586924	1586924	PAV	DEL	-
chr1	1848840	1852927	chr10	5912784	5916925	Inversion	INVTR	-
chr1	1860220	2303473	chr1	1641663	2053386	Syntenic	SYN	-
chr1	1880620	1880620	chr1	1662126	1662200	PAV	INS	-
chr1	1885683	1885683	chr1	1667236	1672355	PAV	INS	-
chr1	1902052	1902052	chr1	1688701	1688969	PAV	INS	-
chr1	2017827	2017827	chr1	1793471	1793794	PAV	INS	-
chr1	2024832	2025063	chr1	1800789	1800789	PAV	DEL	-
chr1	2027721	2027779	chr1	1803443	1803443	PAV	DEL	-
chr1	2036261	2036314	chr1	1811942	1811942	PAV	DEL	-
chr1	2064669	2064669	chr1	1839282	1839722	PAV	INS	-
chr1	2117900	2117900	chr1	1873905	1873966	PAV	INS	-
chr1	2149979	2150280	chr1	1906031	1906031	PAV	DEL	-
chr1	2208948	2209030	chr1	1964640	1964640	PAV	DEL	-
chr1	2231070	2231070	chr1	1986716	1987114	PAV	INS	-
chr1	2239575	2239702	chr1	1995615	1995615	PAV	DEL	-
chr1	2253984	2254046	chr1	2009948	2009948	PAV	DEL	-
chr1	2271478	2276824	chr1	2027382	2027382	PAV	DEL	-
chr1	2294278	2294921	chr1	2044825	2044825	PAV	DEL	-
chr1	2384330	2478573	chr1	2124346	2211676	Inversion	INV	-
chr1	2552836	5137633	chr1	2249520	4745487	Syntenic	SYN	-
chr1	2560756	2560756	chr1	2251696	2251795	PAV	INS	-
chr1	2561352	2561410	chr1	2252391	2252391	PAV	DEL	-
chr1	2570156	2570212	chr1	2261142	2261142	PAV	DEL	-
chr1	2589997	2590087	chr1	2279785	2279785	PAV	DEL	-
chr1	2685887	2687585	chr1	2358705	2358705	PAV	DEL	-
chr1	2721734	2722110	chr1	2392666	2392666	PAV	DEL	-
chr1	2726639	2726639	chr1	2397199	2397269	PAV	INS	-
chr1	2743262	2743371	chr1	2413992	2413992	PAV	DEL	-
chr1	2807281	2813984	chr6	25418128	25424894	CNV	DUP	copygain
chr1	2811980	2811980	chr1	2482564	2482626	PAV	INS	-
chr1	2876347	2876399	chr1	2547020	2547020	PAV	DEL	-
chr1	2888632	2888632	chr1	2559212	2561050	PAV	INS	-
chr1	2892762	2892762	chr1	2565223	2570640	PAV	INS	-
chr1	2903187	2903187	chr1	2581057	2581124	PAV	INS	-
chr1	2903960	2904043	chr1	2581897	2581897	PAV	DEL	-
chr1	2907499	2907591	chr1	2585363	2585363	PAV	DEL	-
chr1	2922858	2922913	chr1	2600619	2600619	PAV	DEL	-
chr1	2989545	2989545	chr1	2667255	2673444	PAV	INS	-
chr1	2998279	2998409	chr1	2682171	2682171	PAV	DEL	-
chr1	3002981	3003049	chr1	2686698	2686698	PAV	DEL	-
chr1	3003626	3003870	chr1	2687262	2687262	PAV	DEL	-
chr1	3005062	3006404	chr1	2688408	2688408	PAV	DEL	-
chr1	3046521	3046583	chr1	2728515	2728515	PAV	DEL	-
chr1	3143865	3143865	chr1	2821201	2822310	PAV	INS	-
chr1	3151569	3152246	chr1	2830046	2830046	PAV	DEL	-
chr1	3160927	3160927	chr1	2838722	2843542	PAV	INS	-
chr1	3178375	3178375	chr1	2859191	2862953	PAV	INS	-
chr1	3197326	3197326	chr1	2881929	2885036	PAV	INS	-
chr1	3200929	3200993	chr1	2888636	2888636	PAV	DEL	-
chr1	3215591	3215591	chr1	2903265	2905371	PAV	INS	-
chr1	3222960	3223025	chr1	2912716	2912716	PAV	DEL	-
chr1	3270280	3270603	chr1	2959912	2959912	PAV	DEL	-
chr1	3280861	3280861	chr1	2969802	2971140	PAV	INS	-
chr1	3311132	3311132	chr1	3001422	3002382	PAV	INS	-
chr1	3312172	3312252	chr1	3003421	3003421	PAV	DEL	-
chr1	3328183	3328183	chr1	3019387	3020621	PAV	INS	-
chr1	3361027	3361027	chr1	3053496	3053651	PAV	INS	-
chr1	3362240	3362240	chr1	3054863	3055006	PAV	INS	-
chr1	3385835	3385835	chr1	3078558	3079847	PAV	INS	-
chr1	3416134	3416205	chr1	3113954	3113954	PAV	DEL	-
chr1	3462252	3463171	chr1	3152616	3152616	PAV	DEL	-
chr1	3500272	3500272	chr1	3189661	3189718	PAV	INS	-
chr1	3503634	3503634	chr1	3193084	3193264	PAV	INS	-
chr1	3506373	3506373	chr1	3195923	3196063	PAV	INS	-
chr1	3508449	3512522	chr1	3198135	3198135	PAV	DEL	-
chr1	3903687	3903747	chr1	3559917	3559917	PAV	DEL	-
chr1	3913011	3913011	chr1	3569187	3569246	PAV	INS	-
chr1	3969459	3969459	chr1	3625601	3625690	PAV	INS	-
chr1	3986180	3986253	chr1	3642408	3642408	PAV	DEL	-
chr1	4010482	4012755	chr1	3666651	3666651	PAV	DEL	-
chr1	4020040	4020389	chr1	3673953	3673953	PAV	DEL	-
chr1	4029067	4029067	chr1	3682619	3682702	PAV	INS	-
chr1	4035930	4035988	chr1	3689541	3689541	PAV	DEL	-
chr1	4038042	4038042	chr1	3691599	3691650	PAV	INS	-
chr1	4048697	4048928	chr1	3702303	3702303	PAV	DEL	-
chr1	4099943	4099943	chr1	3767176	3767881	PAV	INS	-
chr1	4102309	4102309	chr1	3770250	3770304	PAV	INS	-
chr1	4120092	4120178	chr1	3788074	3788074	PAV	DEL	-
chr1	4122977	4122977	chr1	3789974	3790050	PAV	INS	-
chr1	4161796	4162100	chr1	3828910	3828910	PAV	DEL	-
chr1	4171435	4171435	chr1	3838267	3838332	PAV	INS	-
chr1	4215028	4215127	chr1	3877663	3877663	PAV	DEL	-
chr1	4231203	4231327	chr1	3893722	3893722	PAV	DEL	-
chr1	4251862	4251862	chr1	3914292	3914348	PAV	INS	-
chr1	4268742	4268742	chr1	3930619	3931675	PAV	INS	-
chr1	4283674	4285239	chr1	3946624	3946624	PAV	DEL	-
chr1	4286104	4286164	chr1	3947489	3947489	PAV	DEL	-
chr1	4302752	4302926	chr1	3964028	3964028	PAV	DEL	-
chr1	4316159	4316159	chr1	3977286	3977478	PAV	INS	-
chr1	4325379	4325440	chr1	3986683	3986683	PAV	DEL	-
chr1	4358545	4358636	chr1	4019767	4019767	PAV	DEL	-
chr1	4404572	4404572	chr1	4065742	4068905	PAV	INS	-
chr1	4412781	4412959	chr1	4077144	4077144	PAV	DEL	-
chr1	4440393	4440450	chr1	4104475	4104475	PAV	DEL	-
chr1	4445051	4446518	chr1	4109089	4109089	PAV	DEL	-
chr1	4453671	4453671	chr1	4116279	4116331	PAV	INS	-
chr1	4496439	4496439	chr1	4159093	4159250	PAV	INS	-
chr1	4509572	4509572	chr1	4172404	4172663	PAV	INS	-
chr1	4516873	4516873	chr1	4179945	4180373	PAV	INS	-
chr1	4545443	4545443	chr1	4208992	4214289	PAV	INS	-
chr1	4546653	4546653	chr1	4215498	4215556	PAV	INS	-
chr1	4551778	4551778	chr1	4220733	4231530	PAV	INS	-
chr1	4651303	4651303	chr1	4331022	4333373	PAV	INS	-
chr1	4665097	4665282	chr1	4347222	4347222	PAV	DEL	-
chr1	4685105	4685105	chr1	4367046	4367362	PAV	INS	-
chr1	4741127	4741423	chr1	4423330	4423330	PAV	DEL	-
chr1	4745841	4745921	chr1	4427745	4427745	PAV	DEL	-
chr1	4863673	4863673	chr1	4549516	4549635	PAV	INS	-
chr1	4890611	4890662	chr1	4576543	4576543	PAV	DEL	-
chr1	4939128	4939212	chr1	4625013	4625013	PAV	DEL	-
chr1	4943884	4943945	chr1	4629662	4629662	PAV	DEL	-
chr1	4949776	4949776	chr1	4635502	4635554	PAV	INS	-
chr1	4952189	4953321	chr1	4637971	4637971	PAV	DEL	-
chr1	4962211	4962211	chr1	4646854	4647738	PAV	INS	-
chr1	4996346	4996346	chr1	4681694	4681834	PAV	INS	-
chr1	4999823	4999823	chr1	4685300	4685972	PAV	INS	-
chr1	5003966	5004337	chr1	4690117	4690117	PAV	DEL	-
chr1	5018985	5019039	chr1	4704745	4704745	PAV	DEL	-
chr1	5040603	5040603	chr1	4726320	4726384	PAV	INS	-
chr1	5042558	5044933	chr1	4728383	4728383	PAV	DEL	-
chr1	5135693	5135805	chr1	4743656	4743656	PAV	DEL	-
chr1	5181388	5183076	chr14	1	1690	Syntenic	TRANS	-
chr1	5379062	6362554	chr1	4918727	5886204	Syntenic	SYN	-
chr1	5447697	5447785	chr1	4973248	4973248	PAV	DEL	-
chr1	5460481	5461309	chr1	4985947	4985947	PAV	DEL	-
chr1	5500396	5500533	chr1	5032743	5032743	PAV	DEL	-
chr1	5500396	5500396	chr1	5025105	5032743	PAV	INS	-
chr1	5561007	5561007	chr1	5092666	5092736	PAV	INS	-
chr1	5564462	5564870	chr1	5096197	5096197	PAV	DEL	-
chr1	5569292	5569292	chr1	5100652	5100808	PAV	INS	-
chr1	5590673	5590673	chr1	5122270	5122376	PAV	INS	-
chr1	5630012	5630313	chr1	5161568	5161568	PAV	DEL	-
chr1	5662111	5662111	chr1	5193476	5195824	PAV	INS	-
chr1	5697891	5700432	chr1	5231633	5231633	PAV	DEL	-
chr1	5723082	5723231	chr1	5254232	5254232	PAV	DEL	-
chr1	5730485	5730543	chr1	5261452	5261452	PAV	DEL	-
chr1	5776094	5776094	chr1	5307044	5307548	PAV	INS	-
chr1	5928717	5928717	chr1	5463122	5463325	PAV	INS	-
chr1	5930046	5930117	chr1	5464674	5464674	PAV	DEL	-
chr1	5931237	5931437	chr1	5465768	5465768	PAV	DEL	-
chr1	5970443	5970443	chr1	5504762	5505307	PAV	INS	-
chr1	5979558	5982249	chr1	5514433	5514433	PAV	DEL	-
chr1	6017064	6017168	chr1	5549276	5549276	PAV	DEL	-
chr1	6025488	6029577	chr1	5557545	5557545	PAV	DEL	-
chr1	6102099	6102099	chr1	5629975	5630051	PAV	INS	-
chr1	6118390	6118390	chr1	5646280	5646471	PAV	INS	-
chr1	6197433	6197433	chr1	5715871	5715983	PAV	INS	-
chr1	6223277	6223277	chr1	5741786	5742651	PAV	INS	-
chr1	6244513	6244602	chr1	5763414	5763414	PAV	DEL	-
chr1	6291708	6291708	chr1	5810549	5810607	PAV	INS	-
chr1	6310229	6310366	chr1	5829141	5829141	PAV	DEL	-
chr1	6329368	6329368	chr1	5848156	5848210	PAV	INS	-
chr1	6339275	6339275	chr1	5858156	5858250	PAV	INS	-
chr1	6343629	6343629	chr1	5862684	5867552	PAV	INS	-
chr1	6353951	6354150	chr1	5877847	5877847	PAV	DEL	-
chr1	6406575	6408111	chr2	105623976	105625510	Syntenic	TRANS	-
chr1	6496630	7717334	chr1	6009941	7316824	Syntenic	SYN	-
chr1	6497628	6497628	chr1	6010939	6011352	PAV	INS	-
chr1	6500301	6501358	chr1	6014006	6014006	PAV	DEL	-
chr1	6504269	6504535	chr1	6016915	6016915	PAV	DEL	-
chr1	6505881	6505951	chr1	6018234	6018234	PAV	DEL	-
chr1	6681658	6681712	chr1	6208811	6208811	PAV	DEL	-
chr1	6683607	6683672	chr1	6210706	6210706	PAV	DEL	-
chr1	6691534	6691534	chr1	6218579	6218745	PAV	INS	-
chr1	6691932	6691932	chr1	6219138	6219209	PAV	INS	-
chr1	6746564	6746564	chr1	6266433	6266546	PAV	INS	-
chr1	6757192	6758437	chr1	6277189	6277189	PAV	DEL	-
chr1	6764091	6764091	chr1	6282844	6283968	PAV	INS	-
chr1	6772892	6772892	chr1	6292749	6292924	PAV	INS	-
chr1	6783007	6783007	chr1	6303038	6303130	PAV	INS	-
chr1	6854732	6854819	chr1	6376896	6376896	PAV	DEL	-
chr1	7144477	7144477	chr1	6665677	6665777	PAV	INS	-
chr1	7148583	7148583	chr1	6669882	6669994	PAV	INS	-
chr1	7161300	7161300	chr1	6682729	6682780	PAV	INS	-
chr1	7251382	7251652	chr1	6770644	6770644	PAV	DEL	-
chr1	7305980	7306334	chr1	6824976	6824976	PAV	DEL	-
chr1	7361662	7361662	chr1	6890239	6890354	PAV	INS	-
chr1	7377659	7377659	chr1	6906326	6906422	PAV	INS	-
chr1	7381189	7381697	chr1	6909961	6909961	PAV	DEL	-
chr1	7391122	7391122	chr1	6919392	6919498	PAV	INS	-
chr1	7415655	7415655	chr1	6944032	6948882	PAV	INS	-
chr1	7422848	7422947	chr1	6956100	6956100	PAV	DEL	-
chr1	7423828	7423828	chr1	6956980	6957062	PAV	INS	-
chr1	7482841	7482898	chr1	7067141	7067141	PAV	DEL	-
chr1	7676135	7676246	chr1	7271929	7271929	PAV	DEL	-
chr1	7676968	7677376	chr1	7272665	7272665	PAV	DEL	-
chr1	7699388	7699388	chr1	7294716	7294770	PAV	INS	-
chr1	7710888	7710888	chr1	7306282	7310428	PAV	INS	-
chr1	7716824	7716904	chr1	7316393	7316393	PAV	DEL	-
chr1	7717999	7799609	chr1	7335447	7419780	Inversion	INV	-
chr1	7724567	7724567	chr1	7412328	7413215	PAV	INS	-
chr1	7725515	7725515	chr1	7411339	7411402	PAV	INS	-
chr1	7755524	7755524	chr1	7381005	7381386	PAV	INS	-
chr1	7773789	7773789	chr1	7362025	7362480	PAV	INS	-
chr1	7777324	7777324	chr1	7358437	7358491	PAV	INS	-
chr1	7778657	7778657	chr1	7356409	7357112	PAV	INS	-
chr1	7795490	7795561	chr1	7339485	7339485	PAV	DEL	-
chr1	7807466	7817501	chr1	7325089	7335318	Syntenic	TRANS	-
chr1	7811470	7811470	chr1	7329100	7329332	PAV	INS	-
chr1	7817744	9974434	chr1	7420156	9546009	Syntenic	SYN	-
chr1	7824848	7824848	chr1	7427288	7427509	PAV	INS	-
chr1	7845478	7845933	chr1	7448181	7448181	PAV	DEL	-
chr1	7867378	7869604	chr1	7469643	7469643	PAV	DEL	-
chr1	7871183	7871244	chr1	7471213	7471213	PAV	DEL	-
chr1	8007785	8007785	chr1	7586227	7586297	PAV	INS	-
chr1	8012776	8013090	chr1	7591320	7591320	PAV	DEL	-
chr1	8053392	8053392	chr1	7622369	7622457	PAV	INS	-
chr1	8053538	8053538	chr1	7622602	7622693	PAV	INS	-
chr1	8053705	8053705	chr1	7622860	7623466	PAV	INS	-
chr1	8064671	8064671	chr1	7634318	7634443	PAV	INS	-
chr1	8171594	8171679	chr1	7738867	7738867	PAV	DEL	-
chr1	8174821	8175071	chr1	7742040	7742040	PAV	DEL	-
chr1	8185830	8185893	chr1	7752812	7752812	PAV	DEL	-
chr1	8196518	8197547	chr1	7763463	7763463	PAV	DEL	-
chr1	8239523	8240521	chr1	7805401	7805401	PAV	DEL	-
chr1	8282553	8282553	chr1	7847278	7847358	PAV	INS	-
chr1	8289482	8289482	chr1	7854437	7854599	PAV	INS	-
chr1	8291895	8291895	chr1	7857012	7857075	PAV	INS	-
chr1	8301138	8301138	chr1	7866284	7866534	PAV	INS	-
chr1	8740492	8743025	chr1	8319692	8319692	PAV	DEL	-
chr1	8787346	8787346	chr1	8364053	8364146	PAV	INS	-
chr1	8836527	8841392	chr1	8413374	8413374	PAV	DEL	-
chr1	8882967	8883361	chr1	8455918	8455918	PAV	DEL	-
chr1	9004535	9004819	chr1	8577040	8577040	PAV	DEL	-
chr1	9243183	9243183	chr1	8799922	8799988	PAV	INS	-
chr1	9340386	9340661	chr1	8901404	8901404	PAV	DEL	-
chr1	9349032	9349172	chr1	8909743	8909743	PAV	DEL	-
chr1	9350402	9350742	chr1	8917181	8917181	PAV	DEL	-
chr1	9358243	9358243	chr1	8924689	8924745	PAV	INS	-
chr1	9366602	9367766	chr1	8933115	8933115	PAV	DEL	-
chr1	9381623	9381623	chr1	8946988	8947342	PAV	INS	-
chr1	9583359	9583413	chr1	9175865	9175865	PAV	DEL	-
chr1	9595321	9595830	chr1	9187814	9187814	PAV	DEL	-
chr1	9612647	9617703	chr1	9204593	9204593	PAV	DEL	-
chr1	9645412	9645412	chr1	9232318	9233950	PAV	INS	-
chr1	9649276	9649388	chr1	9237813	9237813	PAV	DEL	-
chr1	9714337	9714826	chr1	9302582	9302582	PAV	DEL	-
chr1	9722479	9723025	chr1	9310233	9310233	PAV	DEL	-
chr1	9758448	9770086	chr1	9345618	9345618	PAV	DEL	-
chr1	9785634	9785634	chr1	9361204	9361303	PAV	INS	-
chr1	9800421	9800421	chr1	9376089	9376171	PAV	INS	-
chr1	9825683	9830738	chr1	9401516	9401516	PAV	DEL	-
chr1	9838358	9838358	chr1	9409147	9409482	PAV	INS	-
chr1	9895502	9895661	chr1	9466581	9466581	PAV	DEL	-
chr1	9895971	9896035	chr1	9466892	9466892	PAV	DEL	-
chr1	9901011	9901011	chr1	9472140	9472714	PAV	INS	-
chr1	9935114	9935253	chr1	9506775	9506775	PAV	DEL	-
chr1	9953714	9953714	chr1	9525247	9525319	PAV	INS	-
chr1	9974528	10215427	chr1	9547469	9798831	Inversion	INV	-
chr1	9985890	9985890	chr1	9787425	9787489	PAV	INS	-
chr1	10013481	10013567	chr1	9759629	9759629	PAV	DEL	-
chr1	10015354	10015354	chr1	9757729	9757848	PAV	INS	-
chr1	10085422	10085422	chr1	9683111	9683713	PAV	INS	-
chr1	10115790	10115790	chr1	9652712	9652766	PAV	INS	-
chr1	10124171	10125279	chr1	9644335	9644335	PAV	DEL	-
chr1	10184252	10184252	chr1	9582524	9582726	PAV	INS	-
chr1	10218175	12353253	chr1	9798875	11865396	Syntenic	SYN	-
chr1	10280825	10280825	chr1	9861984	9862095	PAV	INS	-
chr1	10602902	10602962	chr1	10163015	10163015	PAV	DEL	-
chr1	10634201	10634201	chr1	10194244	10194316	PAV	INS	-
chr1	10660169	10660391	chr1	10220295	10220295	PAV	DEL	-
chr1	10661355	10661355	chr1	10221271	10221679	PAV	INS	-
chr1	10666252	10666252	chr1	10226588	10226642	PAV	INS	-
chr1	10671598	10671661	chr1	10231955	10231955	PAV	DEL	-
chr1	10710728	10710795	chr1	10269632	10269632	PAV	DEL	-
chr1	10731407	10731595	chr1	10290228	10290228	PAV	DEL	-
chr1	10736776	10736776	chr1	10295406	10295562	PAV	INS	-
chr1	10754896	10754896	chr1	10313700	10313914	PAV	INS	-
chr1	10758270	10758270	chr1	10317287	10319079	PAV	INS	-
chr1	10763990	10763990	chr1	10324798	10324901	PAV	INS	-
chr1	10790070	10794920	chr1	10350918	10350918	PAV	DEL	-
chr1	10831272	10833052	chr1	10386811	10386811	PAV	DEL	-
chr1	10833276	10833364	chr1	10387035	10387035	PAV	DEL	-
chr1	10846714	10846714	chr1	10400422	10400482	PAV	INS	-
chr1	10866397	10866397	chr1	10420206	10420291	PAV	INS	-
chr1	10869437	10869704	chr1	10423321	10423321	PAV	DEL	-
chr1	10906140	10906140	chr1	10459715	10459776	PAV	INS	-
chr1	10947625	10947625	chr1	10501163	10507230	PAV	INS	-
chr1	10975316	10975316	chr1	10534912	10534994	PAV	INS	-
chr1	10976144	10976144	chr1	10535819	10535873	PAV	INS	-
chr1	11010134	11010220	chr1	10569802	10569802	PAV	DEL	-
chr1	11013253	11013708	chr1	10572883	10572883	PAV	DEL	-
chr1	11018956	11020053	chr1	10578109	10578109	PAV	DEL	-
chr1	11025949	11026001	chr1	10584029	10584029	PAV	DEL	-
chr1	11045976	11045976	chr1	10604043	10604095	PAV	INS	-
chr1	11105598	11105670	chr1	10663769	10663769	PAV	DEL	-
chr1	11110947	11110947	chr1	10669046	10669305	PAV	INS	-
chr1	11138963	11139858	chr1	10697303	10697303	PAV	DEL	-
chr1	11191624	11191624	chr1	10747276	10747332	PAV	INS	-
chr1	11217405	11217405	chr1	10773069	10774107	PAV	INS	-
chr1	11237469	11237469	chr1	10794196	10794264	PAV	INS	-
chr1	11244193	11244286	chr1	10801007	10801007	PAV	DEL	-
chr1	11270056	11270615	chr1	10826783	10826783	PAV	DEL	-
chr1	11273262	11273262	chr1	10829442	10829498	PAV	INS	-
chr1	11280421	11280528	chr1	10836668	10836668	PAV	DEL	-
chr1	11361371	11361927	chr1	10917455	10917455	PAV	DEL	-
chr1	11361960	11362165	chr1	10917488	10917488	PAV	DEL	-
chr1	11420104	11420257	chr1	10975449	10975449	PAV	DEL	-
chr1	11445826	11446940	chr1	11000999	11000999	PAV	DEL	-
chr1	11484152	11484281	chr1	11037384	11037384	PAV	DEL	-
chr1	11506760	11506820	chr1	11059830	11059830	PAV	DEL	-
chr1	11538426	11543202	chr1	11091386	11091386	PAV	DEL	-
chr1	11551609	11551609	chr1	11099826	11099935	PAV	INS	-
chr1	11668932	11668932	chr1	11215022	11215189	PAV	INS	-
chr1	11673106	11673106	chr1	11219376	11219440	PAV	INS	-
chr1	11698537	11698537	chr1	11244924	11244990	PAV	INS	-
chr1	11705346	11706639	chr1	11251768	11251768	PAV	DEL	-
chr1	11726700	11726700	chr1	11271832	11272124	PAV	INS	-
chr1	11745845	11747030	chr1	11291243	11291243	PAV	DEL	-
chr1	11749924	11754758	chr1	11294136	11294136	PAV	DEL	-
chr1	11764392	11764392	chr1	11303748	11303818	PAV	INS	-
chr1	11769319	11769319	chr1	11308746	11308818	PAV	INS	-
chr1	11838916	11838916	chr1	11378477	11378554	PAV	INS	-
chr1	11879958	11879958	chr1	11419588	11419645	PAV	INS	-
chr1	12156578	12157447	chr1	11670341	11670341	PAV	DEL	-
chr1	12175077	12175166	chr1	11688008	11688008	PAV	DEL	-
chr1	12213683	12213683	chr1	11726564	11726642	PAV	INS	-
chr1	12222911	12223788	chr1	11735879	11735879	PAV	DEL	-
chr1	12265661	12265719	chr1	11778141	11778141	PAV	DEL	-
chr1	12266438	12266514	chr1	11778867	11778867	PAV	DEL	-
chr1	12268468	12268532	chr1	11780832	11780832	PAV	DEL	-
chr1	12290402	12290402	chr1	11804502	11804695	PAV	INS	-
chr1	12293017	12293095	chr1	11807314	11807314	PAV	DEL	-
chr1	12294015	12294015	chr1	11808226	11808380	PAV	INS	-
chr1	12300280	12300280	chr1	11814632	11814718	PAV	INS	-
chr1	12306692	12306754	chr1	11821105	11821105	PAV	DEL	-
chr1	12310581	12310581	chr1	11824929	11825012	PAV	INS	-
chr1	12322819	12322901	chr1	11837280	11837280	PAV	DEL	-
chr1	12323970	12325215	chr1	11838349	11838349	PAV	DEL	-
chr1	12326522	12327321	chr1	11839659	11839659	PAV	DEL	-
chr1	12329925	12329925	chr1	11842266	11842323	PAV	INS	-
chr1	12350855	12351159	chr1	11863301	11863301	PAV	DEL	-
chr1	12429404	12434832	chr5	31477556	31482981	CNV	DUP	copyloss
chr1	12581368	15445654	chr1	12063839	15080482	Syntenic	SYN	-
chr1	12592540	12592603	chr1	12074978	12074978	PAV	DEL	-
chr1	12600408	12600408	chr1	12082790	12082894	PAV	INS	-
chr1	12604542	12604542	chr1	12086977	12088018	PAV	INS	-
chr1	12629059	12629059	chr1	12112551	12112660	PAV	INS	-
chr1	12634267	12634443	chr1	12117854	12117854	PAV	DEL	-
chr1	12664775	12664848	chr1	12148080	12148080	PAV	DEL	-
chr1	12672944	12673034	chr1	12156157	12156157	PAV	DEL	-
chr1	12693818	12693875	chr1	12176944	12176944	PAV	DEL	-
chr1	12700384	12700940	chr1	12183456	12183456	PAV	DEL	-
chr1	12783761	12784619	chr1	12261384	12261384	PAV	DEL	-
chr1	12861289	12861289	chr1	12397038	12397096	PAV	INS	-
chr1	12870114	12870211	chr1	12405809	12405809	PAV	DEL	-
chr1	12930427	12930427	chr1	12475902	12476028	PAV	INS	-
chr1	12938387	12938387	chr1	12483985	12484184	PAV	INS	-
chr1	12947168	12947848	chr1	12492984	12492984	PAV	DEL	-
chr1	12969652	12969899	chr1	12514797	12514797	PAV	DEL	-
chr1	13113077	13113077	chr1	12618930	12624955	PAV	INS	-
chr1	13120884	13122078	chr1	12632770	12632770	PAV	DEL	-
chr1	13202307	13202307	chr1	12712941	12713185	PAV	INS	-
chr1	13211319	13211319	chr1	12722198	12722261	PAV	INS	-
chr1	13229546	13229546	chr1	12740489	12744260	PAV	INS	-
chr1	13275395	13275596	chr1	12787426	12787426	PAV	DEL	-
chr1	13277082	13277159	chr1	12788912	12788912	PAV	DEL	-
chr1	13295034	13295430	chr1	12806766	12806766	PAV	DEL	-
chr1	13298045	13298123	chr1	12809371	12809371	PAV	DEL	-
chr1	13327739	13327739	chr1	12838824	12838899	PAV	INS	-
chr1	13348521	13348723	chr1	12859709	12859709	PAV	DEL	-
chr1	13357580	13357932	chr1	12868538	12868538	PAV	DEL	-
chr1	13379423	13379492	chr1	12878889	12878889	PAV	DEL	-
chr1	13400840	13400840	chr1	12900209	12901132	PAV	INS	-
chr1	13426465	13426465	chr1	12926673	12927129	PAV	INS	-
chr1	13446588	13446588	chr1	12945605	12945977	PAV	INS	-
chr1	13446648	13446648	chr1	12946037	12946112	PAV	INS	-
chr1	13449064	13449064	chr1	12948511	12948618	PAV	INS	-
chr1	13499796	13500104	chr1	12999277	12999277	PAV	DEL	-
chr1	13500312	13500920	chr1	12999485	12999485	PAV	DEL	-
chr1	13504724	13504776	chr1	13003297	13003297	PAV	DEL	-
chr1	13508211	13508355	chr1	13006217	13006217	PAV	DEL	-
chr1	13546579	13550544	chr1	13043710	13043710	PAV	DEL	-
chr1	13565305	13565400	chr1	13058513	13058513	PAV	DEL	-
chr1	13671766	13671822	chr1	13219195	13219195	PAV	DEL	-
chr1	13684153	13685301	chr1	13231560	13231560	PAV	DEL	-
chr1	13814773	13814773	chr1	13346718	13351817	PAV	INS	-
chr1	14331464	14331570	chr1	13990234	13990234	PAV	DEL	-
chr1	14379435	14379435	chr1	14038126	14038812	PAV	INS	-
chr1	14576492	14576492	chr1	14223496	14224049	PAV	INS	-
chr1	14610744	14611661	chr1	14258229	14258229	PAV	DEL	-
chr1	14662078	14662078	chr1	14308553	14308613	PAV	INS	-
chr1	14703761	14703985	chr1	14350230	14350230	PAV	DEL	-
chr1	14723215	14723215	chr1	14369472	14369566	PAV	INS	-
chr1	14773531	14773531	chr1	14419835	14419916	PAV	INS	-
chr1	14793000	14793000	chr1	14439353	14440158	PAV	INS	-
chr1	14813475	14821435	chr1	14460613	14460613	PAV	DEL	-
chr1	14826489	14826489	chr1	14465611	14465672	PAV	INS	-
chr1	14883190	14883190	chr1	14522392	14522583	PAV	INS	-
chr1	14889599	14891274	chr1	14528980	14528980	PAV	DEL	-
chr1	14896362	14896362	chr1	14534068	14534128	PAV	INS	-
chr1	14912706	14912774	chr1	14550411	14550411	PAV	DEL	-
chr1	15002277	15002337	chr1	14627804	14627804	PAV	DEL	-
chr1	15069348	15069348	chr1	14694834	14700650	PAV	INS	-
chr1	15075830	15076009	chr1	14707020	14707020	PAV	DEL	-
chr1	15089982	15090042	chr1	14721014	14721014	PAV	DEL	-
chr1	15093821	15093821	chr1	14724802	14724888	PAV	INS	-
chr1	15112017	15112100	chr1	14743105	14743105	PAV	DEL	-
chr1	15146269	15146426	chr1	14777357	14777357	PAV	DEL	-
chr1	15151118	15151118	chr1	14782054	14782172	PAV	INS	-
chr1	15154105	15154105	chr1	14785159	14785225	PAV	INS	-
chr1	15158992	15159085	chr1	14790114	14790114	PAV	DEL	-
chr1	15194914	15194914	chr1	14825919	14825977	PAV	INS	-
chr1	15196636	15196692	chr1	14827694	14827694	PAV	DEL	-
chr1	15206662	15206662	chr1	14837603	14837722	PAV	INS	-
chr1	15219131	15219402	chr1	14850181	14850181	PAV	DEL	-
chr1	15227211	15227211	chr1	14857966	14858032	PAV	INS	-
chr1	15290294	15290348	chr1	14921154	14921154	PAV	DEL	-
chr1	15297761	15297761	chr1	14928555	14928643	PAV	INS	-
chr1	15307134	15307134	chr1	14937979	14938273	PAV	INS	-
chr1	15318183	15322985	chr1	14949282	14949282	PAV	DEL	-
chr1	15369569	15369569	chr1	14995940	14997226	PAV	INS	-
chr1	15375123	15375206	chr1	15002794	15002794	PAV	DEL	-
chr1	15386242	15386242	chr1	15013791	15020347	PAV	INS	-
chr1	15401042	15401042	chr1	15035162	15035581	PAV	INS	-
chr1	15427764	15427764	chr1	15062270	15062328	PAV	INS	-
chr1	15442669	15442669	chr1	15077412	15077498	PAV	INS	-
chr1	15517321	15527900	chr1	15126074	15136725	Inversion	INV	-
chr1	15527888	15540500	chr1	24401522	24414232	Inversion	INVTR	-
chr1	15538935	15538935	chr1	24403083	24403188	PAV	INS	-
chr1	15540641	15887851	chr1	15138518	15498706	Syntenic	SYN	-
chr1	15594772	15594858	chr1	15192635	15192635	PAV	DEL	-
chr1	15599539	15599604	chr1	15197311	15197311	PAV	DEL	-
chr1	15612290	15613692	chr1	15210018	15210018	PAV	DEL	-
chr1	15620607	15620607	chr1	15216925	15219854	PAV	INS	-
chr1	15690470	15690470	chr1	15289740	15289796	PAV	INS	-
chr1	15714525	15714655	chr1	15313816	15313816	PAV	DEL	-
chr1	15731107	15731177	chr1	15330275	15330275	PAV	DEL	-
chr1	15732191	15732317	chr1	15331299	15331299	PAV	DEL	-
chr1	15746891	15746891	chr1	15345867	15346059	PAV	INS	-
chr1	15791725	15791784	chr1	15390896	15390896	PAV	DEL	-
chr1	15873394	15874441	chr1	15485291	15485291	PAV	DEL	-
chr1	15887874	16819875	chr1	15498906	16406791	Inversion	INV	-
chr1	15955429	15955429	chr1	16338177	16338339	PAV	INS	-
chr1	15974012	15974012	chr1	16319071	16319589	PAV	INS	-
chr1	15992521	15992779	chr1	16300552	16300552	PAV	DEL	-
chr1	15999494	15999604	chr1	16293817	16293817	PAV	DEL	-
chr1	16010843	16010843	chr1	16282463	16282537	PAV	INS	-
chr1	16027160	16027160	chr1	16266068	16266132	PAV	INS	-
chr1	16039445	16039545	chr1	16253774	16253774	PAV	DEL	-
chr1	16102352	16102352	chr1	16207622	16207679	PAV	INS	-
chr1	16117411	16117411	chr1	16192378	16192544	PAV	INS	-
chr1	16143391	16144069	chr1	16166367	16166367	PAV	DEL	-
chr1	16170971	16170971	chr1	16137761	16139418	PAV	INS	-
chr1	16230166	16230430	chr1	16112738	16112738	PAV	DEL	-
chr1	16246282	16246339	chr1	16096840	16096840	PAV	DEL	-
chr1	16266327	16266391	chr1	16076902	16076902	PAV	DEL	-
chr1	16308915	16308915	chr1	16028796	16034415	PAV	INS	-
chr1	16318985	16319045	chr1	16018711	16018711	PAV	DEL	-
chr1	16331178	16331482	chr1	16006623	16006623	PAV	DEL	-
chr1	16356644	16358007	chr1	15981547	15981547	PAV	DEL	-
chr1	16410264	16410264	chr1	15929255	15929361	PAV	INS	-
chr1	16416385	16416385	chr1	15923014	15923138	PAV	INS	-
chr1	16450630	16450630	chr1	15878114	15888673	PAV	INS	-
chr1	16467535	16467535	chr1	15861125	15861207	PAV	INS	-
chr1	16467862	16467862	chr1	15853445	15860798	PAV	INS	-
chr1	16491852	16491914	chr1	15829409	15829409	PAV	DEL	-
chr1	16493767	16493832	chr1	15827559	15827559	PAV	DEL	-
chr1	16505315	16505315	chr1	15815999	15816054	PAV	INS	-
chr1	16511825	16511825	chr1	15809103	15809440	PAV	INS	-
chr1	16513016	16513088	chr1	15807912	15807912	PAV	DEL	-
chr1	16551249	16551249	chr1	15769057	15769689	PAV	INS	-
chr1	16563927	16565501	chr1	15756391	15756391	PAV	DEL	-
chr1	16566787	16566927	chr1	15755124	15755124	PAV	DEL	-
chr1	16596955	16596955	chr1	15724990	15725060	PAV	INS	-
chr1	16634221	16634338	chr1	15687647	15687647	PAV	DEL	-
chr1	16650393	16650393	chr1	15671487	15671551	PAV	INS	-
chr1	16679252	16679252	chr1	15641948	15642637	PAV	INS	-
chr1	16691898	16691898	chr1	15629193	15629301	PAV	INS	-
chr1	16693991	16694863	chr1	15627095	15627095	PAV	DEL	-
chr1	16703889	16703889	chr1	15616125	15618072	PAV	INS	-
chr1	16816445	16816445	chr1	15502336	15503528	PAV	INS	-
chr1	16819874	17205190	chr1	16409276	16789723	Syntenic	SYN	-
chr1	16836973	16836973	chr1	16426408	16426542	PAV	INS	-
chr1	16860224	16860224	chr1	16449733	16449813	PAV	INS	-
chr1	16871930	16872181	chr1	16461517	16461517	PAV	DEL	-
chr1	16890304	16890304	chr1	16479733	16479829	PAV	INS	-
chr1	16911651	16911703	chr1	16501147	16501147	PAV	DEL	-
chr1	16926150	16926384	chr1	16515578	16515578	PAV	DEL	-
chr1	16932142	16932142	chr1	16521343	16522357	PAV	INS	-
chr1	16970052	16970414	chr1	16560323	16560323	PAV	DEL	-
chr1	17011753	17020210	chr1	16601661	16601661	PAV	DEL	-
chr1	17020699	17020699	chr1	16602149	16602216	PAV	INS	-
chr1	17048847	17048847	chr1	16630368	16630572	PAV	INS	-
chr1	17061721	17063107	chr1	16643430	16643430	PAV	DEL	-
chr1	17092726	17093134	chr1	16673073	16673073	PAV	DEL	-
chr1	17098314	17098314	chr1	16678231	16678313	PAV	INS	-
chr1	17114575	17116292	chr13	21163065	21164790	CNV	DUP	copygain
chr1	17149683	17150078	chr1	16729705	16729705	PAV	DEL	-
chr1	17159516	17159516	chr1	16739146	16744169	PAV	INS	-
chr1	17198008	17198175	chr1	16782718	16782718	PAV	DEL	-
chr1	17325915	17326164	chr1	16924649	16924898	Inversion	INV	-
chr1	17670719	18222193	chr1	17282050	17823143	Syntenic	SYN	-
chr1	17685071	17685071	chr1	17296395	17296652	PAV	INS	-
chr1	17710780	17711392	chr1	17322376	17322376	PAV	DEL	-
chr1	17734393	17734393	chr1	17358852	17358913	PAV	INS	-
chr1	17755008	17755219	chr1	17379602	17379602	PAV	DEL	-
chr1	17880460	17880531	chr1	17503113	17503113	PAV	DEL	-
chr1	17985619	17985619	chr1	17599801	17599884	PAV	INS	-
chr1	17988462	17988601	chr1	17602727	17602727	PAV	DEL	-
chr1	18005361	18005361	chr1	17619509	17619579	PAV	INS	-
chr1	18041584	18041650	chr1	17655705	17655705	PAV	DEL	-
chr1	18044498	18044560	chr1	17658544	17658544	PAV	DEL	-
chr1	18046892	18046892	chr1	17660873	17661126	PAV	INS	-
chr1	18048499	18048499	chr1	17662728	17662804	PAV	INS	-
chr1	18085179	18085179	chr1	17699441	17699530	PAV	INS	-
chr1	18122774	18122850	chr1	17737097	17737097	PAV	DEL	-
chr1	18128174	18137447	chr1	17742413	17742413	PAV	DEL	-
chr1	18143097	18145871	chr1	17748060	17748060	PAV	DEL	-
chr1	18184718	18186008	chr1	17786909	17786909	PAV	DEL	-
chr1	18235574	18835925	chr1	17873335	18471191	Inversion	INV	-
chr1	18241673	18247045	chr1	18465088	18465088	PAV	DEL	-
chr1	18414003	18414003	chr1	18296913	18297932	PAV	INS	-
chr1	18414628	18414628	chr1	18290168	18296288	PAV	INS	-
chr1	18455950	18457358	chr1	18248793	18248793	PAV	DEL	-
chr1	18500357	18501097	chr1	18205825	18205825	PAV	DEL	-
chr1	18620999	18621119	chr1	18085804	18085804	PAV	DEL	-
chr1	18630883	18631804	chr1	18076056	18076056	PAV	DEL	-
chr1	18653391	18653391	chr1	18054682	18054733	PAV	INS	-
chr1	18665597	18665597	chr1	18042408	18042471	PAV	INS	-
chr1	18700692	18700692	chr1	18007260	18007358	PAV	INS	-
chr1	18705301	18705886	chr1	18002672	18002672	PAV	DEL	-
chr1	18784958	18785026	chr1	17923600	17923600	PAV	DEL	-
chr1	18787761	18787857	chr1	17920865	17920865	PAV	DEL	-
chr1	18789421	18789421	chr1	17919176	17919313	PAV	INS	-
chr1	18790813	18790890	chr1	17917783	17917783	PAV	DEL	-
chr1	18799476	18800001	chr1	17909168	17909168	PAV	DEL	-
chr1	18879788	18881133	chr1	17823799	17825141	CNV	INVDP	copygain
chr1	18879788	18880112	chr1	18471186	18471510	Syntenic	SYN	-
chr1	18880268	19116464	chr1	18471663	18732610	Syntenic	SYN	-
chr1	18885956	18886382	chr1	18477196	18477196	PAV	DEL	-
chr1	18891201	18891277	chr1	18482012	18482012	PAV	DEL	-
chr1	19024566	19025060	chr1	18637941	18637941	PAV	DEL	-
chr1	19026407	19026407	chr1	18639288	18639352	PAV	INS	-
chr1	19101194	19101194	chr1	18716992	18717375	PAV	INS	-
chr1	19293517	19297404	chr1	19001055	19004841	Syntenic	SYN	-
chr1	19293963	19294065	chr1	19001501	19001501	PAV	DEL	-
chr1	19297555	19314816	chr12	10031537	10050066	Syntenic	TRANS	-
chr1	19344158	19359508	chr1	19004972	19020386	Inversion	INV	-
chr1	19359535	19362167	chr1	19060843	19063478	Syntenic	SYN	-
chr1	19396981	19406573	chr12	9978887	9988257	Inversion	INVTR	-
chr1	19397409	19397589	chr12	9987819	9987819	PAV	DEL	-
chr1	19404118	19404175	chr12	9981283	9981283	PAV	DEL	-
chr1	19406841	19418047	chr1	19097883	19109120	Syntenic	SYN	-
chr1	19414952	19415635	chr12	9971980	9972661	CNV	DUP	copygain
chr1	19416743	19495066	chr12	10075427	10153657	CNV	DUP	copygain
chr1	19418134	20234215	chr1	19109214	19885869	Syntenic	SYN	-
chr1	19425983	19426042	chr1	19117041	19117041	PAV	DEL	-
chr1	19436048	19436653	chr1	19127244	19127244	PAV	DEL	-
chr1	19466650	19466720	chr1	19157207	19157207	PAV	DEL	-
chr1	19480731	19480805	chr1	19171211	19171211	PAV	DEL	-
chr1	19513459	19513459	chr1	19203920	19205993	PAV	INS	-
chr1	19557105	19557320	chr1	19249621	19249621	PAV	DEL	-
chr1	19583109	19583165	chr1	19275350	19275350	PAV	DEL	-
chr1	19626153	19626329	chr1	19318518	19318518	PAV	DEL	-
chr1	19652766	19653741	chr1	19344917	19344917	PAV	DEL	-
chr1	19661611	19661611	chr1	19352756	19353706	PAV	INS	-
chr1	19664097	19669216	chr1	19356193	19356193	PAV	DEL	-
chr1	19703541	19703644	chr1	19390503	19390503	PAV	DEL	-
chr1	19769703	19769776	chr1	19457355	19457355	PAV	DEL	-
chr1	19778238	19778238	chr1	19465890	19466068	PAV	INS	-
chr1	19858526	19858588	chr1	19528136	19528136	PAV	DEL	-
chr1	19886093	19886093	chr1	19554843	19554964	PAV	INS	-
chr1	19888988	19890516	chr1	19557863	19557863	PAV	DEL	-
chr1	20044842	20044900	chr1	19675149	19675149	PAV	DEL	-
chr1	20045473	20046204	chr1	19675724	19675724	PAV	DEL	-
chr1	20090758	20090758	chr1	19737465	19738264	PAV	INS	-
chr1	20109949	20110007	chr1	19757442	19757442	PAV	DEL	-
chr1	20128491	20128575	chr1	19775911	19775911	PAV	DEL	-
chr1	20142541	20142541	chr1	19789892	19789953	PAV	INS	-
chr1	20221802	20221861	chr1	19873581	19873581	PAV	DEL	-
chr1	20275863	20280943	chr1	18983405	18988296	Inversion	INVTR	-
chr1	20276755	20276818	chr1	18987403	18987403	PAV	DEL	-
chr1	20279846	20279969	chr1	18984378	18984378	PAV	DEL	-
chr1	20281272	20286570	chr1	18964475	18969771	Inversion	INVTR	-
chr1	20388031	21066565	chr1	19890781	20833952	Syntenic	SYN	-
chr1	20393968	20394579	chr1	19896707	19896707	PAV	DEL	-
chr1	20420909	20420909	chr1	19923071	19923126	PAV	INS	-
chr1	20421861	20421940	chr1	19924080	19924080	PAV	DEL	-
chr1	20424939	20425628	chr1	19927085	19927085	PAV	DEL	-
chr1	20465639	20465639	chr1	19967148	19969539	PAV	INS	-
chr1	20558760	20558813	chr1	20305607	20305607	PAV	DEL	-
chr1	20560435	20560435	chr1	20307239	20308169	PAV	INS	-
chr1	20588367	20588580	chr1	20336073	20336073	PAV	DEL	-
chr1	20661720	20662929	chr1	20386740	20386740	PAV	DEL	-
chr1	20728753	20728927	chr1	20481441	20481441	PAV	DEL	-
chr1	20748620	20748681	chr1	20501112	20501112	PAV	DEL	-
chr1	20763343	20763343	chr1	20515730	20515813	PAV	INS	-
chr1	20763397	20763637	chr1	20515872	20515872	PAV	DEL	-
chr1	20770559	20771167	chr1	20522792	20522792	PAV	DEL	-
chr1	20809107	20809107	chr1	20560723	20564852	PAV	INS	-
chr1	20809792	20809792	chr1	20565534	20566584	PAV	INS	-
chr1	20826424	20826424	chr1	20583211	20583269	PAV	INS	-
chr1	20885376	20885376	chr1	20647935	20649139	PAV	INS	-
chr1	20913879	20913879	chr1	20677717	20677769	PAV	INS	-
chr1	20941728	20942240	chr1	20705652	20705652	PAV	DEL	-
chr1	20982722	20982722	chr1	20746109	20749933	PAV	INS	-
chr1	21000107	21000107	chr1	20767292	20767368	PAV	INS	-
chr1	21003004	21003072	chr1	20770250	20770250	PAV	DEL	-
chr1	21034850	21034935	chr1	20802160	20802160	PAV	DEL	-
chr1	21035548	21035613	chr1	20802772	20802772	PAV	DEL	-
chr1	21048863	21048863	chr1	20816014	20816345	PAV	INS	-
chr1	21056878	21056956	chr1	20824366	20824366	PAV	DEL	-
chr1	21070330	21074162	chr14	35586408	35590229	Inversion	INVTR	-
chr1	21076347	21875887	chr1	20833290	21628548	Syntenic	SYN	-
chr1	21081585	21081585	chr1	20838505	20838788	PAV	INS	-
chr1	21082236	21082318	chr1	20839439	20839439	PAV	DEL	-
chr1	21083155	21086257	chr1	20840279	20840279	PAV	DEL	-
chr1	21110199	21113007	chr1	20864217	20864217	PAV	DEL	-
chr1	21171135	21171190	chr1	20922178	20922178	PAV	DEL	-
chr1	21178753	21178753	chr1	20929746	20930017	PAV	INS	-
chr1	21231163	21231163	chr1	20982307	20982444	PAV	INS	-
chr1	21231468	21231468	chr1	20982749	20986059	PAV	INS	-
chr1	21264710	21264710	chr1	21019345	21019462	PAV	INS	-
chr1	21570885	21570969	chr1	21325160	21325160	PAV	DEL	-
chr1	21638262	21638319	chr1	21392573	21392573	PAV	DEL	-
chr1	21688560	21688629	chr1	21442737	21442737	PAV	DEL	-
chr1	21693782	21693782	chr1	21447888	21447941	PAV	INS	-
chr1	21701001	21701001	chr1	21455156	21455218	PAV	INS	-
chr1	21702541	21702541	chr1	21456759	21456993	PAV	INS	-
chr1	21730818	21730960	chr1	21485219	21485219	PAV	DEL	-
chr1	21753775	21754100	chr1	21508009	21508009	PAV	DEL	-
chr1	21789623	21789771	chr1	21543452	21543452	PAV	DEL	-
chr1	21790642	21790705	chr1	21544322	21544322	PAV	DEL	-
chr1	21792008	21792588	chr1	21545625	21545625	PAV	DEL	-
chr1	21818129	21818379	chr1	21571176	21571176	PAV	DEL	-
chr1	21825709	21825709	chr1	21578403	21578461	PAV	INS	-
chr1	21838343	21838343	chr1	21591115	21591166	PAV	INS	-
chr1	21856571	21856684	chr1	21609357	21609357	PAV	DEL	-
chr1	21875887	21895891	chr1	21628577	21647831	Inversion	INV	-
chr1	21885759	21886669	chr1	21637940	21637940	PAV	DEL	-
chr1	21894603	21894603	chr1	21629888	21630018	PAV	INS	-
chr1	21895937	22048301	chr1	21669889	21862175	Syntenic	SYN	-
chr1	21944921	21945149	chr1	21718884	21718884	PAV	DEL	-
chr1	21991091	21991091	chr1	21765000	21765326	PAV	INS	-
chr1	22011538	22011762	chr1	21828221	21828221	PAV	DEL	-
chr1	22033584	22036217	chr1	21850074	21850074	PAV	DEL	-
chr1	22048337	22341973	chr1	21862190	22157839	Inversion	INV	-
chr1	22066527	22066527	chr1	22139590	22139650	PAV	INS	-
chr1	22100195	22100195	chr1	22105896	22105974	PAV	INS	-
chr1	22133435	22133518	chr1	22072721	22072721	PAV	DEL	-
chr1	22168799	22168799	chr1	22032830	22037455	PAV	INS	-
chr1	22174312	22174312	chr1	22027237	22027306	PAV	INS	-
chr1	22229233	22229233	chr1	21972236	21972332	PAV	INS	-
chr1	22263636	22263762	chr1	21937856	21937856	PAV	DEL	-
chr1	22264934	22264934	chr1	21936595	21936682	PAV	INS	-
chr1	22276248	22277676	chr1	21925276	21925276	PAV	DEL	-
chr1	22279503	22280547	chr1	21923448	21923448	PAV	DEL	-
chr1	22341988	22680110	chr1	22157868	22490137	Syntenic	SYN	-
chr1	22347828	22347907	chr1	22163710	22163710	PAV	DEL	-
chr1	22361564	22361619	chr1	22177346	22177346	PAV	DEL	-
chr1	22388468	22388468	chr1	22204141	22204249	PAV	INS	-
chr1	22393653	22393653	chr1	22209434	22209492	PAV	INS	-
chr1	22420475	22421035	chr1	22236357	22236357	PAV	DEL	-
chr1	22434639	22434881	chr1	22249964	22249964	PAV	DEL	-
chr1	22435677	22435753	chr1	22250762	22250762	PAV	DEL	-
chr1	22438546	22438600	chr1	22253578	22253578	PAV	DEL	-
chr1	22512397	22512494	chr1	22327395	22327395	PAV	DEL	-
chr1	22530862	22531850	chr1	22345762	22345762	PAV	DEL	-
chr1	22598600	22599057	chr1	22412467	22412467	PAV	DEL	-
chr1	22656767	22656767	chr1	22468464	22468517	PAV	INS	-
chr1	22676056	22676056	chr1	22483209	22486042	PAV	INS	-
chr1	22707721	22708539	chr1	22526913	22527730	Inversion	INV	-
chr1	22745354	22750082	chr14	9817220	9821927	Inversion	INVTR	-
chr1	22875184	23433477	chr1	22743364	23319600	Syntenic	SYN	-
chr1	22890681	22890681	chr1	22758828	22758924	PAV	INS	-
chr1	22893410	22893410	chr1	22761659	22761721	PAV	INS	-
chr1	23261276	23261276	chr1	23143434	23146065	PAV	INS	-
chr1	23303827	23303827	chr1	23188648	23189228	PAV	INS	-
chr1	23342191	23342277	chr1	23227572	23227572	PAV	DEL	-
chr1	23372705	23372838	chr1	23257968	23257968	PAV	DEL	-
chr1	23374196	23374196	chr1	23259330	23259524	PAV	INS	-
chr1	23375711	23375767	chr1	23261038	23261038	PAV	DEL	-
chr1	23377256	23377378	chr1	23262526	23262526	PAV	DEL	-
chr1	23398596	23398596	chr1	23283754	23283817	PAV	INS	-
chr1	23426306	23426374	chr1	23312469	23312469	PAV	DEL	-
chr1	23440985	23442838	chr3	19939237	19941084	CNV	INVDP	copyloss
chr1	23451098	23452908	chr10	15162661	15164459	Inversion	INVTR	-
chr1	23458541	23709377	chr1	23319710	23536468	Syntenic	SYN	-
chr1	23467205	23467205	chr1	23328296	23332688	PAV	INS	-
chr1	23481230	23482234	chr1	23346665	23346665	PAV	DEL	-
chr1	23492156	23492222	chr1	23356595	23356595	PAV	DEL	-
chr1	23510195	23510195	chr1	23374565	23375106	PAV	INS	-
chr1	23526822	23526878	chr1	23391687	23391687	PAV	DEL	-
chr1	23572831	23572953	chr1	23437578	23437578	PAV	DEL	-
chr1	23587574	23587763	chr1	23452209	23452209	PAV	DEL	-
chr1	23647455	23647455	chr1	23474490	23474545	PAV	INS	-
chr1	23648743	23648743	chr1	23475836	23475918	PAV	INS	-
chr1	23675552	23675621	chr1	23502769	23502769	PAV	DEL	-
chr1	23692330	23692389	chr1	23519436	23519436	PAV	DEL	-
chr1	23696967	23697019	chr1	23524054	23524054	PAV	DEL	-
chr1	23714693	23717937	chr14	19182447	19185759	Inversion	INVTR	-
chr1	23715305	23715305	chr14	19185044	19185147	PAV	INS	-
chr1	23722619	24534845	chr1	23562094	24375965	Syntenic	SYN	-
chr1	23727170	23727170	chr1	23566640	23566712	PAV	INS	-
chr1	23737807	23737889	chr1	23577349	23577349	PAV	DEL	-
chr1	23894628	23894628	chr1	23727470	23727527	PAV	INS	-
chr1	23903747	23903747	chr1	23736628	23741444	PAV	INS	-
chr1	23937949	23937949	chr1	23775637	23776250	PAV	INS	-
chr1	23996023	23996023	chr1	23834031	23834099	PAV	INS	-
chr1	24076800	24081178	chr1	23914839	23914839	PAV	DEL	-
chr1	24139321	24139776	chr1	23972985	23972985	PAV	DEL	-
chr1	24165814	24165814	chr1	23999149	24002883	PAV	INS	-
chr1	24170976	24170976	chr1	24008046	24008104	PAV	INS	-
chr1	24286878	24287524	chr1	24135925	24135925	PAV	DEL	-
chr1	24303231	24303231	chr1	24151590	24153078	PAV	INS	-
chr1	24482599	24482687	chr1	24324041	24324041	PAV	DEL	-
chr1	24507449	24507607	chr1	24348817	24348817	PAV	DEL	-
chr1	24527114	24527249	chr1	24368375	24368375	PAV	DEL	-
chr1	24534906	24538602	chr3	19924566	19928349	CNV	DUP	copyloss
chr1	24546260	25767820	chr1	24415272	25651683	Syntenic	SYN	-
chr1	24555389	24555446	chr1	24424358	24424358	PAV	DEL	-
chr1	24566278	24566337	chr1	24435148	24435148	PAV	DEL	-
chr1	24603095	24603095	chr1	24483595	24483671	PAV	INS	-
chr1	24608091	24608091	chr1	24488653	24488712	PAV	INS	-
chr1	24872524	24872524	chr1	24739869	24740578	PAV	INS	-
chr1	24875616	24875616	chr1	24743670	24744461	PAV	INS	-
chr1	24900213	24900213	chr1	24769055	24769997	PAV	INS	-
chr1	24922333	24922461	chr1	24792217	24792217	PAV	DEL	-
chr1	24927264	24927318	chr1	24797019	24797019	PAV	DEL	-
chr1	25022160	25022233	chr1	24898507	24898507	PAV	DEL	-
chr1	25220161	25220236	chr1	25112529	25112529	PAV	DEL	-
chr1	25242343	25242894	chr1	25134644	25134644	PAV	DEL	-
chr1	25266996	25266996	chr1	25158680	25158780	PAV	INS	-
chr1	25314232	25314320	chr1	25206098	25206098	PAV	DEL	-
chr1	25321912	25321972	chr1	25213803	25213803	PAV	DEL	-
chr1	25329441	25329493	chr1	25221270	25221270	PAV	DEL	-
chr1	25360405	25361808	chr1	25252197	25252197	PAV	DEL	-
chr1	25485145	25485145	chr1	25367965	25368041	PAV	INS	-
chr1	25500610	25500610	chr1	25383511	25383771	PAV	INS	-
chr1	25529667	25529667	chr1	25412869	25413201	PAV	INS	-
chr1	25575390	25577323	chr1	25458945	25458945	PAV	DEL	-
chr1	25630029	25630082	chr1	25505774	25505774	PAV	DEL	-
chr1	25654231	25654307	chr1	25529935	25529935	PAV	DEL	-
chr1	25656835	25656835	chr1	25532438	25540150	PAV	INS	-
chr1	25659863	25659863	chr1	25543176	25543258	PAV	INS	-
chr1	25759309	25759309	chr1	25641796	25643186	PAV	INS	-
chr1	25767879	25768237	chr1	25652108	25652466	Inversion	INV	-
chr1	25768238	26527339	chr1	25653212	26459213	Syntenic	SYN	-
chr1	25773174	25773174	chr1	25658150	25658206	PAV	INS	-
chr1	25786373	25787196	chr1	25671390	25671390	PAV	DEL	-
chr1	25796350	25796350	chr1	25680550	25680829	PAV	INS	-
chr1	25813761	25814396	chr1	25698555	25698555	PAV	DEL	-
chr1	25819765	25819818	chr1	25703923	25703923	PAV	DEL	-
chr1	25836748	25836748	chr1	25720833	25721243	PAV	INS	-
chr1	25843423	25843423	chr1	25733058	25733112	PAV	INS	-
chr1	25876351	25881146	chr1	25766073	25766073	PAV	DEL	-
chr1	25887496	25887496	chr1	25772418	25772470	PAV	INS	-
chr1	25899527	25899527	chr1	25784498	25784567	PAV	INS	-
chr1	25926635	25926857	chr1	25823730	25823730	PAV	DEL	-
chr1	26211082	26211082	chr1	26121458	26121578	PAV	INS	-
chr1	26211823	26211823	chr1	26122310	26122645	PAV	INS	-
chr1	26228080	26228080	chr1	26138878	26140563	PAV	INS	-
chr1	26396062	26396062	chr1	26336001	26336449	PAV	INS	-
chr1	26401026	26402316	chr1	26341455	26341455	PAV	DEL	-
chr1	26477948	26483139	chr1	26417135	26417135	PAV	DEL	-
chr1	26509481	26509546	chr1	26441419	26441419	PAV	DEL	-
chr1	26542411	26608894	chr1	26566266	26629767	Inversion	INV	-
chr1	26553644	26553710	chr1	26618513	26618513	PAV	DEL	-
chr1	26582173	26582281	chr1	26590026	26590026	PAV	DEL	-
chr1	26587557	26587804	chr1	26584789	26584789	PAV	DEL	-
chr1	26592342	26593055	chr1	26580243	26580243	PAV	DEL	-
chr1	26594482	26596255	chr1	26578815	26578815	PAV	DEL	-
chr1	26604354	26604409	chr1	26570719	26570719	PAV	DEL	-
chr1	26745715	28070059	chr1	26658262	28190307	Syntenic	SYN	-
chr1	26760619	26761069	chr1	26673239	26673239	PAV	DEL	-
chr1	26842493	26842493	chr1	26779446	26779587	PAV	INS	-
chr1	26856397	26856583	chr1	26793473	26793473	PAV	DEL	-
chr1	27200945	27201005	chr1	27192640	27192640	PAV	DEL	-
chr1	27222007	27222007	chr1	27215508	27216231	PAV	INS	-
chr1	27373026	27373026	chr1	27374397	27374576	PAV	INS	-
chr1	27376611	27377144	chr1	27378218	27378218	PAV	DEL	-
chr1	27452188	27454241	chr1	27540234	27540234	PAV	DEL	-
chr1	27546982	27547146	chr1	27632980	27632980	PAV	DEL	-
chr1	27548568	27548649	chr1	27634401	27634401	PAV	DEL	-
chr1	27549114	27549114	chr1	27634866	27635110	PAV	INS	-
chr1	27581382	27581382	chr1	27667247	27682376	PAV	INS	-
chr1	27585972	27586024	chr1	27686969	27686969	PAV	DEL	-
chr1	27666587	27666983	chr1	27767356	27767356	PAV	DEL	-
chr1	27673415	27673415	chr1	27773751	27773808	PAV	INS	-
chr1	27685017	27685017	chr1	27785383	27791018	PAV	INS	-
chr1	27715981	27716047	chr1	27822008	27822008	PAV	DEL	-
chr1	27730397	27730559	chr1	27836390	27836390	PAV	DEL	-
chr1	27733855	27734415	chr1	27839698	27839698	PAV	DEL	-
chr1	27739938	27739938	chr1	27845224	27845589	PAV	INS	-
chr1	27785945	27786004	chr1	27891566	27891566	PAV	DEL	-
chr1	27794206	27794372	chr1	27899744	27899744	PAV	DEL	-
chr1	27837120	27837120	chr1	27942519	27942596	PAV	INS	-
chr1	27850623	27850623	chr1	27956143	27956212	PAV	INS	-
chr1	27854163	27854163	chr1	27959813	27961433	PAV	INS	-
chr1	27854528	27854528	chr1	27961798	27962340	PAV	INS	-
chr1	27863636	27863636	chr1	27971431	27971499	PAV	INS	-
chr1	27875723	27875723	chr1	27983548	27983664	PAV	INS	-
chr1	27876815	27876869	chr1	27984754	27984754	PAV	DEL	-
chr1	27890523	27890638	chr1	27998837	27998837	PAV	DEL	-
chr1	27891149	27891201	chr1	27999341	27999341	PAV	DEL	-
chr1	27922955	27923121	chr1	28031075	28031075	PAV	DEL	-
chr1	27970152	27970152	chr1	28078072	28078171	PAV	INS	-
chr1	27981288	27981428	chr1	28089275	28089275	PAV	DEL	-
chr1	27991297	27991297	chr1	28099127	28108394	PAV	INS	-
chr1	28028842	28028842	chr1	28145913	28148917	PAV	INS	-
chr1	28031485	28031485	chr1	28151559	28151886	PAV	INS	-
chr1	28045129	28045284	chr1	28165560	28165560	PAV	DEL	-
chr1	28108968	28112629	chr2	101605419	101608932	Syntenic	TRANS	-
chr1	28109534	28109683	chr2	101605985	101605985	PAV	DEL	-
chr1	28199139	28202448	chr13	20875163	20878475	Syntenic	TRANS	-
chr1	28232309	28244514	chr5	8389862	8401984	CNV	INVDP	copyloss
chr1	28236162	28771534	chr1	28350218	28882822	Syntenic	SYN	-
chr1	28245938	28246019	chr1	28360004	28360004	PAV	DEL	-
chr1	28255300	28255576	chr1	28369301	28369301	PAV	DEL	-
chr1	28256580	28256580	chr1	28370318	28371414	PAV	INS	-
chr1	28283153	28283153	chr1	28397934	28398101	PAV	INS	-
chr1	28304201	28304201	chr1	28419199	28419257	PAV	INS	-
chr1	28316584	28316653	chr1	28431667	28431667	PAV	DEL	-
chr1	28320578	28320724	chr1	28435612	28435612	PAV	DEL	-
chr1	28404522	28404522	chr1	28504415	28504515	PAV	INS	-
chr1	28423827	28423827	chr1	28523836	28523889	PAV	INS	-
chr1	28442870	28443684	chr1	28542874	28542874	PAV	DEL	-
chr1	28512412	28512412	chr1	28625518	28625752	PAV	INS	-
chr1	28547291	28547384	chr1	28660644	28660644	PAV	DEL	-
chr1	28596317	28596834	chr1	28709513	28709513	PAV	DEL	-
chr1	28599821	28599957	chr1	28712498	28712498	PAV	DEL	-
chr1	28658681	28658681	chr1	28769632	28771334	PAV	INS	-
chr1	28695809	28696427	chr1	28808443	28808443	PAV	DEL	-
chr1	28706526	28706628	chr1	28818576	28818576	PAV	DEL	-
chr1	28707808	28707953	chr1	28819769	28819769	PAV	DEL	-
chr1	28709330	28709330	chr1	28821136	28821216	PAV	INS	-
chr1	28742774	28743398	chr1	28854645	28854645	PAV	DEL	-
chr1	28746300	28746300	chr1	28857549	28857620	PAV	INS	-
chr1	28818618	29217920	chr1	29086026	29490199	Syntenic	SYN	-
chr1	28935411	28935774	chr1	29205824	29205824	PAV	DEL	-
chr1	29138743	29138743	chr1	29416968	29417020	PAV	INS	-
chr1	29192323	29192323	chr1	29470552	29470619	PAV	INS	-
chr1	29197045	29203117	chr1	29475335	29475335	PAV	DEL	-
chr1	29205550	29205550	chr1	29477773	29477830	PAV	INS	-
chr1	29292510	29312929	chr4	15168228	15188729	Inversion	INVTR	-
chr1	29301039	29301039	chr4	15180039	15180144	PAV	INS	-
chr1	29301989	29302145	chr4	15179089	15179089	PAV	DEL	-
chr1	29356210	30294794	chr1	29490193	30465653	Syntenic	SYN	-
chr1	29424022	29424022	chr1	29545315	29545387	PAV	INS	-
chr1	29452727	29453430	chr1	29574109	29574109	PAV	DEL	-
chr1	29455770	29455770	chr1	29576463	29576538	PAV	INS	-
chr1	29469722	29469902	chr1	29590496	29590496	PAV	DEL	-
chr1	29633006	29637935	chr1	29751942	29751942	PAV	DEL	-
chr1	29685542	29688572	chr1	29799610	29799610	PAV	DEL	-
chr1	29743469	29743522	chr1	29854498	29854498	PAV	DEL	-
chr1	29837618	29838630	chr1	30004979	30004979	PAV	DEL	-
chr1	29852166	29852701	chr1	30018548	30018548	PAV	DEL	-
chr1	29872888	29872888	chr1	30038665	30039083	PAV	INS	-
chr1	29881317	29881381	chr1	30047453	30047453	PAV	DEL	-
chr1	29898819	29899591	chr1	30064923	30064923	PAV	DEL	-
chr1	29900909	29900963	chr1	30066241	30066241	PAV	DEL	-
chr1	29912848	29913165	chr1	30078115	30078115	PAV	DEL	-
chr1	29915703	29915703	chr1	30080654	30080795	PAV	INS	-
chr1	29931374	29931374	chr1	30092302	30094833	PAV	INS	-
chr1	29978705	29978907	chr1	30142079	30142079	PAV	DEL	-
chr1	30009521	30009895	chr1	30172647	30172647	PAV	DEL	-
chr1	30015464	30015568	chr1	30178237	30178237	PAV	DEL	-
chr1	30040683	30040897	chr1	30203380	30203380	PAV	DEL	-
chr1	30056255	30057878	chr1	30218790	30218790	PAV	DEL	-
chr1	30067742	30067803	chr1	30228672	30228672	PAV	DEL	-
chr1	30092053	30092742	chr1	30263481	30263481	PAV	DEL	-
chr1	30137868	30137868	chr1	30308685	30308761	PAV	INS	-
chr1	30146523	30150499	chr1	30317416	30317416	PAV	DEL	-
chr1	30150539	30151883	chr1	30317456	30317456	PAV	DEL	-
chr1	30171446	30172619	chr1	30337066	30337066	PAV	DEL	-
chr1	30210934	30211275	chr1	30375380	30375380	PAV	DEL	-
chr1	30262325	30262325	chr1	30431470	30433193	PAV	INS	-
chr1	30428249	30431083	chr1	37414867	37417690	Syntenic	TRANS	-
chr1	30487172	30897792	chr1	30698113	31061008	Syntenic	SYN	-
chr1	30866710	30867255	chr1	31037570	31037570	PAV	DEL	-
chr1	30909775	31222502	chr1	31326468	31677473	Syntenic	SYN	-
chr1	30910061	30910061	chr1	31326778	31327074	PAV	INS	-
chr1	30923482	30924025	chr1	31340488	31340488	PAV	DEL	-
chr1	30950767	30950844	chr1	31372361	31372361	PAV	DEL	-
chr1	30965691	30965691	chr1	31387250	31387663	PAV	INS	-
chr1	31102879	31102879	chr1	31553841	31554637	PAV	INS	-
chr1	31111101	31111101	chr1	31562834	31562921	PAV	INS	-
chr1	31143929	31143929	chr1	31595719	31597725	PAV	INS	-
chr1	31165466	31165466	chr1	31619171	31619533	PAV	INS	-
chr1	31203578	31203728	chr1	31658711	31658711	PAV	DEL	-
chr1	31203766	31203824	chr1	31658749	31658749	PAV	DEL	-
chr1	31221090	31221090	chr1	31676012	31676063	PAV	INS	-
chr1	31263212	31266386	chr2	70139097	70142264	Syntenic	TRANS	-
chr1	31338413	31397704	chr1	31840281	31904266	Syntenic	SYN	-
chr1	31346472	31346472	chr1	31848315	31848560	PAV	INS	-
chr1	31365435	31365435	chr1	31867544	31870846	PAV	INS	-
chr1	31375177	31375177	chr1	31880523	31881676	PAV	INS	-
chr1	31424715	31434195	chr1	79904961	79914436	Syntenic	TRANS	-
chr1	31441263	32081840	chr1	32038090	32447792	Syntenic	SYN	-
chr1	31455230	31455230	chr1	32052046	32052116	PAV	INS	-
chr1	31692296	31692296	chr1	32306876	32307309	PAV	INS	-
chr1	31708869	31709508	chr1	32323914	32323914	PAV	DEL	-
chr1	31714762	31714762	chr1	32329154	32329280	PAV	INS	-
chr1	31715559	31715647	chr1	32330075	32330075	PAV	DEL	-
chr1	31732111	31737036	chr1	32346515	32346515	PAV	DEL	-
chr1	31742814	31747497	chr16	17561138	17565856	CNV	DUP	copygain
chr1	31759677	31759677	chr1	32369144	32369225	PAV	INS	-
chr1	31776117	31776117	chr1	32385648	32385730	PAV	INS	-
chr1	32079510	32080197	chr1	32446151	32446151	PAV	DEL	-
chr1	32082275	32084565	chr1	32448111	32450397	Inversion	INV	-
chr1	32087544	34244295	chr1	32450844	34478686	Syntenic	SYN	-
chr1	32120230	32120290	chr1	32469191	32469191	PAV	DEL	-
chr1	32125833	32125922	chr1	32474747	32474747	PAV	DEL	-
chr1	32135176	32135176	chr1	32483994	32484047	PAV	INS	-
chr1	32137360	32137360	chr1	32486228	32486323	PAV	INS	-
chr1	32145259	32145327	chr1	32494217	32494217	PAV	DEL	-
chr1	32259139	32259139	chr1	32616607	32616831	PAV	INS	-
chr1	32264566	32264712	chr1	32625107	32625107	PAV	DEL	-
chr1	32265288	32265288	chr1	32625684	32625795	PAV	INS	-
chr1	32350496	32350555	chr1	32736876	32736876	PAV	DEL	-
chr1	32390095	32390312	chr1	32776404	32776404	PAV	DEL	-
chr1	32394622	32394847	chr1	32780682	32780682	PAV	DEL	-
chr1	32412579	32412579	chr1	32798427	32798731	PAV	INS	-
chr1	32472146	32472146	chr1	32858128	32864622	PAV	INS	-
chr1	32497270	32497270	chr1	32889684	32890002	PAV	INS	-
chr1	32543635	32544016	chr1	32936465	32936465	PAV	DEL	-
chr1	32582244	32582244	chr1	32974685	32975205	PAV	INS	-
chr1	32608644	32608644	chr1	33001570	33002637	PAV	INS	-
chr1	32656453	32663740	chr1	33050510	33050510	PAV	DEL	-
chr1	32669129	32669831	chr1	33055902	33055902	PAV	DEL	-
chr1	32686094	32686507	chr1	33072137	33072137	PAV	DEL	-
chr1	32707047	32707166	chr1	33092679	33092679	PAV	DEL	-
chr1	32707774	32707826	chr1	33093287	33093287	PAV	DEL	-
chr1	32708447	32708511	chr1	33093908	33093908	PAV	DEL	-
chr1	32713829	32713925	chr1	33099228	33099228	PAV	DEL	-
chr1	32717771	32717832	chr1	33103077	33103077	PAV	DEL	-
chr1	33586299	33586433	chr1	33842813	33842813	PAV	DEL	-
chr1	33591264	33594964	chr1	33847646	33847646	PAV	DEL	-
chr1	33599045	33599045	chr1	33851725	33851813	PAV	INS	-
chr1	33612016	33612016	chr1	33864745	33864813	PAV	INS	-
chr1	33682995	33682995	chr1	33935809	33938944	PAV	INS	-
chr1	33712675	33712675	chr1	33968666	33968740	PAV	INS	-
chr1	33722828	33722828	chr1	33978881	33981995	PAV	INS	-
chr1	34033893	34033893	chr1	34260619	34260685	PAV	INS	-
chr1	34099133	34099266	chr1	34329816	34329816	PAV	DEL	-
chr1	34203246	34203382	chr1	34437458	34437458	PAV	DEL	-
chr1	34219575	34219575	chr1	34453605	34453865	PAV	INS	-
chr1	34241302	34241302	chr1	34475572	34475717	PAV	INS	-
chr1	34330671	34378899	chr1	34769680	34818259	Syntenic	SYN	-
chr1	34351719	34351719	chr1	34790741	34791234	PAV	INS	-
chr1	34358799	34358957	chr1	34798304	34798304	PAV	DEL	-
chr1	34382727	34383496	chr14	43659033	43659802	Inversion	INVTR	-
chr1	34387558	34388621	chr14	43653916	43654979	Inversion	INVTR	-
chr1	34458889	34460445	chr1	34890916	34892471	Inversion	INV	-
chr1	34462596	36145354	chr1	34892515	36800522	Syntenic	SYN	-
chr1	34988673	34988983	chr1	35423588	35423588	PAV	DEL	-
chr1	34991503	34991613	chr1	35426091	35426091	PAV	DEL	-
chr1	35157263	35157263	chr1	35823390	35824590	PAV	INS	-
chr1	35158238	35158238	chr1	35825564	35825654	PAV	INS	-
chr1	35159726	35159726	chr1	35827139	35827190	PAV	INS	-
chr1	35166857	35166857	chr1	35834305	35834689	PAV	INS	-
chr1	35225203	35225258	chr1	35894544	35894544	PAV	DEL	-
chr1	35504125	35504125	chr1	36083267	36083435	PAV	INS	-
chr1	35523176	35523176	chr1	36102599	36102693	PAV	INS	-
chr1	35523786	35523905	chr1	36103304	36103304	PAV	DEL	-
chr1	35541156	35541156	chr1	36120592	36121289	PAV	INS	-
chr1	35548431	35548431	chr1	36128586	36129621	PAV	INS	-
chr1	35549942	35549942	chr1	36131115	36132572	PAV	INS	-
chr1	35571902	35571902	chr1	36144169	36144515	PAV	INS	-
chr1	35613488	35613711	chr1	36186186	36186186	PAV	DEL	-
chr1	35621544	35622899	chr1	36194030	36194030	PAV	DEL	-
chr1	35623548	35623669	chr1	36194679	36194679	PAV	DEL	-
chr1	35631834	35631834	chr1	36202838	36202986	PAV	INS	-
chr1	35667127	35667127	chr1	36238371	36238510	PAV	INS	-
chr1	35678464	35678464	chr1	36249885	36249971	PAV	INS	-
chr1	35693726	35693777	chr1	36265222	36265222	PAV	DEL	-
chr1	35700506	35700506	chr1	36271929	36273976	PAV	INS	-
chr1	35701767	35701853	chr1	36275229	36275229	PAV	DEL	-
chr1	35705118	35705118	chr1	36278455	36278527	PAV	INS	-
chr1	35728592	35728592	chr1	36302021	36302144	PAV	INS	-
chr1	35763644	35763644	chr1	36337133	36341991	PAV	INS	-
chr1	35847163	35847222	chr1	36410052	36410052	PAV	DEL	-
chr1	35883836	35883836	chr1	36446633	36446860	PAV	INS	-
chr1	35889719	35890561	chr1	36452780	36452780	PAV	DEL	-
chr1	35897536	35897629	chr1	36459816	36459816	PAV	DEL	-
chr1	35904011	35904011	chr1	36466241	36466340	PAV	INS	-
chr1	35919363	35920134	chr1	36481707	36481707	PAV	DEL	-
chr1	35933177	35933252	chr1	36494724	36494724	PAV	DEL	-
chr1	35942958	35943131	chr1	36504398	36504398	PAV	DEL	-
chr1	36078854	36078854	chr1	36735514	36735672	PAV	INS	-
chr1	36102178	36102312	chr1	36758982	36758982	PAV	DEL	-
chr1	36114889	36114964	chr1	36771607	36771607	PAV	DEL	-
chr1	36140957	36142422	chr1	36797592	36797592	PAV	DEL	-
chr1	36551378	36604790	chr1	37417496	37470863	Syntenic	SYN	-
chr1	36592875	36592952	chr1	37458982	37458982	PAV	DEL	-
chr1	36604803	36693916	chr1	37470861	37480208	Inversion	INV	-
chr1	36608103	36608155	chr1	37476883	37476883	PAV	DEL	-
chr1	36693927	37334217	chr1	37480216	37930717	Syntenic	SYN	-
chr1	36712541	36712696	chr1	37498861	37498861	PAV	DEL	-
chr1	36883913	36884209	chr1	37505668	37505668	PAV	DEL	-
chr1	36906635	36906635	chr1	37527512	37527730	PAV	INS	-
chr1	36955345	36955398	chr1	37576441	37576441	PAV	DEL	-
chr1	37211646	37211727	chr1	37809153	37809153	PAV	DEL	-
chr1	37275017	37275017	chr1	37872624	37873531	PAV	INS	-
chr1	37279828	37280886	chr1	37878242	37878242	PAV	DEL	-
chr1	37287339	37287400	chr1	37884691	37884691	PAV	DEL	-
chr1	37293249	37294036	chr1	37890535	37890535	PAV	DEL	-
chr1	37337753	37338639	chr1	37930915	37931801	Inversion	INV	-
chr1	37338643	38529570	chr1	37959978	39272374	Inversion	INV	-
chr1	37346287	37346455	chr1	39264741	39264741	PAV	DEL	-
chr1	37407163	37407163	chr1	39203565	39204067	PAV	INS	-
chr1	37426206	37430933	chr1	39184571	39184571	PAV	DEL	-
chr1	37472201	37472373	chr1	39143457	39143457	PAV	DEL	-
chr1	37519566	37519566	chr1	39096228	39096304	PAV	INS	-
chr1	37528695	37528695	chr1	39087067	39087125	PAV	INS	-
chr1	37529024	37537299	chr1	39086765	39086765	PAV	DEL	-
chr1	37557997	37557997	chr1	39065112	39066047	PAV	INS	-
chr1	37588531	37588605	chr1	39032104	39032104	PAV	DEL	-
chr1	37608169	37608169	chr1	39012083	39012538	PAV	INS	-
chr1	37614564	37614564	chr1	39005340	39005732	PAV	INS	-
chr1	37628534	37628846	chr1	38991404	38991404	PAV	DEL	-
chr1	37652321	37652321	chr1	38967783	38967887	PAV	INS	-
chr1	37665725	37665725	chr1	38954281	38954385	PAV	INS	-
chr1	37668622	37668622	chr1	38951079	38951384	PAV	INS	-
chr1	37675839	37675839	chr1	38943484	38943899	PAV	INS	-
chr1	37771991	37771991	chr1	38827000	38827080	PAV	INS	-
chr1	37800664	37800664	chr1	38798146	38798303	PAV	INS	-
chr1	37808518	37808518	chr1	38790126	38790283	PAV	INS	-
chr1	37809179	37809231	chr1	38789454	38789454	PAV	DEL	-
chr1	37997570	37997570	chr1	38602168	38602333	PAV	INS	-
chr1	38015426	38015426	chr1	38584215	38584334	PAV	INS	-
chr1	38020550	38020550	chr1	38578974	38579089	PAV	INS	-
chr1	38033104	38033157	chr1	38566453	38566453	PAV	DEL	-
chr1	38045643	38045643	chr1	38549493	38553954	PAV	INS	-
chr1	38072421	38072421	chr1	38522591	38522675	PAV	INS	-
chr1	38111895	38111895	chr1	38482904	38483162	PAV	INS	-
chr1	38150839	38152883	chr1	38445180	38445180	PAV	DEL	-
chr1	38252770	38253744	chr1	38359309	38359309	PAV	DEL	-
chr1	38294558	38294558	chr1	38317158	38318497	PAV	INS	-
chr1	38297144	38297144	chr1	38314067	38314582	PAV	INS	-
chr1	38306352	38306352	chr1	38304576	38304828	PAV	INS	-
chr1	38492822	38492822	chr1	37997861	37997927	PAV	INS	-
chr1	38506355	38506355	chr1	37984297	37984349	PAV	INS	-
chr1	38513547	38513547	chr1	37977297	37977376	PAV	INS	-
chr1	38513747	38519476	chr11	44435577	44441422	CNV	INVDP	copygain
chr1	38518995	38518995	chr1	37971709	37971820	PAV	INS	-
chr1	38661278	40722493	chr1	39272377	41385570	Syntenic	SYN	-
chr1	38663832	38663832	chr1	39274950	39275036	PAV	INS	-
chr1	38709629	38712611	chr1	39320921	39320921	PAV	DEL	-
chr1	38749074	38749074	chr1	39357338	39357410	PAV	INS	-
chr1	38755759	38757826	chr1	39364105	39364105	PAV	DEL	-
chr1	38764414	38764414	chr1	39370688	39370751	PAV	INS	-
chr1	38765248	38765248	chr1	39371580	39371671	PAV	INS	-
chr1	38769953	38770015	chr1	39376377	39376377	PAV	DEL	-
chr1	38789805	38789805	chr1	39396162	39396225	PAV	INS	-
chr1	38799594	38804418	chr1	39406034	39406034	PAV	DEL	-
chr1	38806702	38806702	chr1	39408315	39408375	PAV	INS	-
chr1	38833072	38833072	chr1	39434745	39434801	PAV	INS	-
chr1	38847707	38848114	chr1	39449414	39449414	PAV	DEL	-
chr1	38887635	38887723	chr1	39494109	39494109	PAV	DEL	-
chr1	38930906	38931037	chr1	39537422	39537422	PAV	DEL	-
chr1	38969699	38970485	chr1	39576004	39576004	PAV	DEL	-
chr1	38972486	38972486	chr1	39578009	39578063	PAV	INS	-
chr1	39012729	39012729	chr1	39661313	39661642	PAV	INS	-
chr1	39023237	39023237	chr1	39672127	39672180	PAV	INS	-
chr1	39026809	39026809	chr1	39675751	39677583	PAV	INS	-
chr1	39090274	39090361	chr1	39743135	39743135	PAV	DEL	-
chr1	39100822	39100822	chr1	39753642	39753989	PAV	INS	-
chr1	39228699	39228755	chr1	39885730	39885730	PAV	DEL	-
chr1	39676719	39676719	chr1	40373739	40373969	PAV	INS	-
chr1	39709807	39709807	chr1	40407088	40407464	PAV	INS	-
chr1	39734817	39734868	chr1	40432450	40432450	PAV	DEL	-
chr1	40084169	40084169	chr1	40730424	40730566	PAV	INS	-
chr1	40122715	40122715	chr1	40769127	40769813	PAV	INS	-
chr1	40155728	40155728	chr1	40802870	40804301	PAV	INS	-
chr1	40177779	40178028	chr1	40826341	40826341	PAV	DEL	-
chr1	40193465	40198630	chr1	40841733	40841733	PAV	DEL	-
chr1	40230635	40230635	chr1	40873783	40874143	PAV	INS	-
chr1	40267003	40267316	chr1	40910534	40910534	PAV	DEL	-
chr1	40277394	40277394	chr1	40920619	40921062	PAV	INS	-
chr1	40283663	40283737	chr1	40927358	40927358	PAV	DEL	-
chr1	40289361	40289416	chr1	40932982	40932982	PAV	DEL	-
chr1	40343122	40343122	chr1	40986626	40986689	PAV	INS	-
chr1	40362536	40362536	chr1	41006117	41006190	PAV	INS	-
chr1	40366730	40366864	chr1	41010388	41010388	PAV	DEL	-
chr1	40431285	40431344	chr1	41072427	41072427	PAV	DEL	-
chr1	40450414	40450414	chr1	41091466	41091926	PAV	INS	-
chr1	40477961	40477961	chr1	41119458	41119538	PAV	INS	-
chr1	40722623	40725877	chr1	41385571	41388826	Inversion	INV	-
chr1	40817264	42128936	chr1	41466275	42766200	Syntenic	SYN	-
chr1	40828030	40828356	chr1	41477046	41477046	PAV	DEL	-
chr1	40854758	40854826	chr1	41503400	41503400	PAV	DEL	-
chr1	40855530	40856831	chr1	41504104	41504104	PAV	DEL	-
chr1	40861668	40862911	chr1	41508939	41508939	PAV	DEL	-
chr1	40892901	40892901	chr1	41539004	41540299	PAV	INS	-
chr1	41208887	41209713	chr1	41833638	41833638	PAV	DEL	-
chr1	41247862	41247976	chr1	41871696	41871696	PAV	DEL	-
chr1	41290606	41290606	chr1	41914400	41916140	PAV	INS	-
chr1	41309874	41310191	chr1	41935527	41935527	PAV	DEL	-
chr1	41332772	41332850	chr1	41958098	41958098	PAV	DEL	-
chr1	41500427	41501399	chr1	42106864	42106864	PAV	DEL	-
chr1	41512929	41512929	chr1	42118357	42118432	PAV	INS	-
chr1	41565890	41565890	chr1	42171357	42171422	PAV	INS	-
chr1	41566880	41566880	chr1	42172413	42172563	PAV	INS	-
chr1	41617424	41617424	chr1	42219148	42219251	PAV	INS	-
chr1	41637167	41637167	chr1	42238946	42239412	PAV	INS	-
chr1	41639865	41639865	chr1	42242123	42245807	PAV	INS	-
chr1	41649979	41649979	chr1	42255923	42256261	PAV	INS	-
chr1	41683838	41683838	chr1	42290103	42292039	PAV	INS	-
chr1	41687669	41687816	chr1	42295863	42295863	PAV	DEL	-
chr1	41691091	41691776	chr1	42299146	42299146	PAV	DEL	-
chr1	41695811	41696302	chr1	42303183	42303183	PAV	DEL	-
chr1	41705777	41706940	chr1	42312662	42312662	PAV	DEL	-
chr1	41864635	41864635	chr1	42480357	42480421	PAV	INS	-
chr1	41928173	41928173	chr1	42543862	42544139	PAV	INS	-
chr1	41933362	41933462	chr1	42549325	42549325	PAV	DEL	-
chr1	41949303	41949303	chr1	42565173	42565332	PAV	INS	-
chr1	41954450	41954519	chr1	42570468	42570468	PAV	DEL	-
chr1	41995255	41995721	chr1	42611131	42611131	PAV	DEL	-
chr1	42013008	42013008	chr1	42628380	42628976	PAV	INS	-
chr1	42246596	42247230	chr3	36224242	36224859	Inversion	INVTR	-
chr1	42263227	42578833	chr1	42893518	43213178	Syntenic	SYN	-
chr1	42294048	42294048	chr1	42924339	42925134	PAV	INS	-
chr1	42299646	42299753	chr1	42930702	42930702	PAV	DEL	-
chr1	42359535	42359887	chr1	42990584	42990584	PAV	DEL	-
chr1	42370493	42370493	chr1	43001370	43002390	PAV	INS	-
chr1	42432537	42432621	chr1	43064520	43064520	PAV	DEL	-
chr1	42441502	42441502	chr1	43073400	43076012	PAV	INS	-
chr1	42477823	42477941	chr1	43112333	43112333	PAV	DEL	-
chr1	42896865	42904103	chr16	11303311	11310598	Inversion	INVTR	-
chr1	42897228	42897228	chr16	11310184	11310237	PAV	INS	-
chr1	42916097	44645899	chr1	43473974	45236570	Syntenic	SYN	-
chr1	42974846	42974916	chr1	43530518	43530518	PAV	DEL	-
chr1	42983544	42983544	chr1	43539108	43539532	PAV	INS	-
chr1	43035038	43035038	chr1	43591786	43591867	PAV	INS	-
chr1	43037738	43037857	chr1	43594587	43594587	PAV	DEL	-
chr1	43055209	43055209	chr1	43611931	43612167	PAV	INS	-
chr1	43220276	43220276	chr1	43645013	43645077	PAV	INS	-
chr1	43280577	43280577	chr1	43712678	43712885	PAV	INS	-
chr1	43290610	43291146	chr1	43722918	43722918	PAV	DEL	-
chr1	43453705	43454065	chr1	43868577	43868577	PAV	DEL	-
chr1	43461412	43461412	chr1	43875916	43876986	PAV	INS	-
chr1	43483108	43483602	chr1	43898679	43898679	PAV	DEL	-
chr1	43617232	43617726	chr1	44035364	44035364	PAV	DEL	-
chr1	43641415	43641415	chr1	44059044	44059096	PAV	INS	-
chr1	43645968	43650108	chr1	44063621	44063621	PAV	DEL	-
chr1	43662161	43662251	chr1	44075667	44075667	PAV	DEL	-
chr1	43695504	43695567	chr1	44108915	44108915	PAV	DEL	-
chr1	43700894	43700894	chr1	44114274	44114453	PAV	INS	-
chr1	43709477	43714219	chr1	44123026	44123026	PAV	DEL	-
chr1	43740691	43740852	chr1	44149540	44149540	PAV	DEL	-
chr1	43762545	43762545	chr1	44171123	44171303	PAV	INS	-
chr1	43773348	43773522	chr1	44182107	44182107	PAV	DEL	-
chr1	43778725	43778935	chr1	44187314	44187314	PAV	DEL	-
chr1	43782253	43782253	chr1	44190609	44190916	PAV	INS	-
chr1	43810632	43810632	chr1	44219356	44219435	PAV	INS	-
chr1	43822772	43823002	chr1	44231523	44231523	PAV	DEL	-
chr1	43850236	43850236	chr1	44258798	44258911	PAV	INS	-
chr1	43851679	43853687	chr1	44260364	44260364	PAV	DEL	-
chr1	43854674	43855126	chr1	44261351	44261351	PAV	DEL	-
chr1	43892669	43892669	chr1	44298787	44298845	PAV	INS	-
chr1	43928072	43928147	chr1	44334268	44334268	PAV	DEL	-
chr1	43949469	43949526	chr1	44355648	44355648	PAV	DEL	-
chr1	44643855	44643978	chr1	45234674	45234674	PAV	DEL	-
chr1	44685351	44825756	chr1	45270665	45361901	Inversion	INV	-
chr1	44826046	45657613	chr1	45362052	46033287	Syntenic	SYN	-
chr1	44859084	44859084	chr1	45394937	45395015	PAV	INS	-
chr1	45156949	45158019	chr1	45606325	45606325	PAV	DEL	-
chr1	45187129	45187129	chr1	45635456	45636375	PAV	INS	-
chr1	45190168	45190168	chr1	45639421	45639478	PAV	INS	-
chr1	45195258	45195258	chr1	45644581	45644767	PAV	INS	-
chr1	45197550	45200495	chr1	45647052	45647052	PAV	DEL	-
chr1	45201630	45201684	chr1	45648174	45648174	PAV	DEL	-
chr1	45209439	45209439	chr1	45655927	45655981	PAV	INS	-
chr1	45211756	45211847	chr1	45658319	45658319	PAV	DEL	-
chr1	45331333	45331384	chr1	45747413	45747413	PAV	DEL	-
chr1	45377660	45378082	chr1	45793667	45793667	PAV	DEL	-
chr1	45515662	45516197	chr1	45900224	45900224	PAV	DEL	-
chr1	45535496	45535496	chr1	45919506	45920819	PAV	INS	-
chr1	45552130	45552130	chr1	45937474	45937647	PAV	INS	-
chr1	45646924	45647147	chr1	46023404	46023404	PAV	DEL	-
chr1	45653705	45653705	chr1	46029300	46029404	PAV	INS	-
chr1	45666470	45672921	chr18	13776400	13782859	CNV	DUP	copyloss
chr1	45676382	46257814	chr1	46043878	46604094	Syntenic	SYN	-
chr1	45808476	45808558	chr1	46167045	46167045	PAV	DEL	-
chr1	45813802	45813802	chr1	46172292	46172557	PAV	INS	-
chr1	45815298	45815298	chr1	46174053	46174104	PAV	INS	-
chr1	45831845	45831938	chr1	46185857	46185857	PAV	DEL	-
chr1	45842475	45842529	chr1	46196396	46196396	PAV	DEL	-
chr1	45885140	45885140	chr1	46240483	46241046	PAV	INS	-
chr1	45885928	45885928	chr1	46241818	46242135	PAV	INS	-
chr1	45913432	45920065	chr1	46269691	46269691	PAV	DEL	-
chr1	45951233	45951803	chr1	46300844	46300844	PAV	DEL	-
chr1	45964255	45965263	chr1	46313294	46313294	PAV	DEL	-
chr1	46035347	46035428	chr1	46383183	46383183	PAV	DEL	-
chr1	46067135	46067135	chr1	46414880	46415006	PAV	INS	-
chr1	46079142	46079142	chr1	46427007	46427092	PAV	INS	-
chr1	46084546	46084546	chr1	46432510	46432588	PAV	INS	-
chr1	46105235	46105235	chr1	46453288	46458262	PAV	INS	-
chr1	46106830	46106830	chr1	46459857	46459908	PAV	INS	-
chr1	46117363	46117460	chr1	46470468	46470468	PAV	DEL	-
chr1	46135864	46135942	chr1	46488885	46488885	PAV	DEL	-
chr1	46179355	46179355	chr1	46532322	46534370	PAV	INS	-
chr1	46189153	46189248	chr1	46544160	46544160	PAV	DEL	-
chr1	46194906	46194906	chr1	46549829	46549903	PAV	INS	-
chr1	46201690	46201690	chr1	46556666	46557122	PAV	INS	-
chr1	46424226	46430881	chr14	37093713	37100392	CNV	DUP	copyloss
chr1	46574257	47691042	chr1	46927784	47886855	Syntenic	SYN	-
chr1	46584986	46585048	chr1	46938536	46938536	PAV	DEL	-
chr1	46662456	46662456	chr1	47015861	47015970	PAV	INS	-
chr1	46681114	46682550	chr1	47035721	47035721	PAV	DEL	-
chr1	46691867	46692128	chr1	47045118	47045118	PAV	DEL	-
chr1	46706684	46706684	chr1	47059687	47059810	PAV	INS	-
chr1	47063021	47063021	chr1	47265195	47265751	PAV	INS	-
chr1	47099453	47099767	chr1	47302295	47302295	PAV	DEL	-
chr1	47165975	47169631	chr1	47368513	47368513	PAV	DEL	-
chr1	47302652	47303031	chr1	47522571	47522571	PAV	DEL	-
chr1	47304369	47304369	chr1	47523909	47524071	PAV	INS	-
chr1	47317881	47317881	chr1	47537574	47538149	PAV	INS	-
chr1	47327441	47327441	chr1	47547693	47547747	PAV	INS	-
chr1	47339291	47339671	chr1	47559560	47559560	PAV	DEL	-
chr1	47342015	47342093	chr1	47561916	47561916	PAV	DEL	-
chr1	47348835	47348835	chr1	47568714	47569273	PAV	INS	-
chr1	47350276	47350276	chr1	47570703	47570855	PAV	INS	-
chr1	47374665	47374665	chr1	47592014	47592080	PAV	INS	-
chr1	47376384	47376384	chr1	47593783	47594622	PAV	INS	-
chr1	47395178	47395178	chr1	47613401	47613995	PAV	INS	-
chr1	47618632	47618632	chr1	47814760	47814880	PAV	INS	-
chr1	47667784	47668139	chr1	47863931	47863931	PAV	DEL	-
chr1	47757830	47758321	chr15	14055459	14055950	Inversion	INVTR	-
chr1	47758335	47759328	chr15	14055950	14056943	Inversion	INVTR	-
chr1	47767954	49003335	chr1	48003840	49317932	Syntenic	SYN	-
chr1	47778195	47778444	chr1	48013992	48013992	PAV	DEL	-
chr1	47821569	47821569	chr1	48057074	48057444	PAV	INS	-
chr1	47823572	47823630	chr1	48059472	48059472	PAV	DEL	-
chr1	47835209	47835209	chr1	48071091	48071145	PAV	INS	-
chr1	47838826	47839089	chr1	48074762	48074762	PAV	DEL	-
chr1	47864259	47864330	chr1	48099909	48099909	PAV	DEL	-
chr1	47885993	47885993	chr1	48121587	48122114	PAV	INS	-
chr1	47891595	47891595	chr1	48127702	48127768	PAV	INS	-
chr1	47892244	47893126	chr1	48128417	48128417	PAV	DEL	-
chr1	47897079	47897079	chr1	48132323	48133022	PAV	INS	-
chr1	47905845	47906030	chr1	48141787	48141787	PAV	DEL	-
chr1	47907176	47907176	chr1	48142932	48143013	PAV	INS	-
chr1	47910857	47910857	chr1	48146693	48148557	PAV	INS	-
chr1	47917312	47917390	chr1	48155103	48155103	PAV	DEL	-
chr1	47921005	47921087	chr1	48158738	48158738	PAV	DEL	-
chr1	47957563	47957563	chr1	48195283	48196528	PAV	INS	-
chr1	47966447	47966503	chr1	48205450	48205450	PAV	DEL	-
chr1	48069165	48069420	chr1	48298390	48298390	PAV	DEL	-
chr1	48069639	48069876	chr1	48298609	48298609	PAV	DEL	-
chr1	48504966	48504966	chr1	48704902	48704966	PAV	INS	-
chr1	48506090	48506168	chr1	48706037	48706037	PAV	DEL	-
chr1	48511331	48511506	chr1	48812111	48812111	PAV	DEL	-
chr1	48519536	48519536	chr1	48820147	48820243	PAV	INS	-
chr1	48578332	48578332	chr1	48878919	48879245	PAV	INS	-
chr1	48598389	48598389	chr1	48899225	48900977	PAV	INS	-
chr1	48615658	48615658	chr1	48918259	48922431	PAV	INS	-
chr1	48646397	48646397	chr1	48953222	48953357	PAV	INS	-
chr1	48680524	48680524	chr1	48987550	48987825	PAV	INS	-
chr1	48680752	48680752	chr1	48988053	48990347	PAV	INS	-
chr1	48681420	48681420	chr1	48991015	48995632	PAV	INS	-
chr1	48696218	48696218	chr1	49010372	49010459	PAV	INS	-
chr1	48717657	48717657	chr1	49031857	49032051	PAV	INS	-
chr1	48769381	48769381	chr1	49083722	49083924	PAV	INS	-
chr1	48798373	48800379	chr1	49112917	49112917	PAV	DEL	-
chr1	48827148	48828529	chr1	49152646	49152646	PAV	DEL	-
chr1	48870721	48870773	chr1	49194924	49194924	PAV	DEL	-
chr1	48880482	48881161	chr1	49204611	49204611	PAV	DEL	-
chr1	48962829	48962829	chr1	49277372	49277441	PAV	INS	-
chr1	49003523	49003763	chr1	49318098	49318338	Inversion	INV	-
chr1	49005086	49033202	chr1	49318443	49347731	Syntenic	SYN	-
chr1	49006971	49007610	chr1	49320344	49320344	PAV	DEL	-
chr1	49209261	49210087	chr1	49519225	49520051	Inversion	INV	-
chr1	49210141	50786546	chr1	49520057	50854081	Syntenic	SYN	-
chr1	49213515	49213515	chr1	49523430	49525447	PAV	INS	-
chr1	49231815	49231815	chr1	49543760	49544344	PAV	INS	-
chr1	49232961	49233027	chr1	49545491	49545491	PAV	DEL	-
chr1	49274836	49276826	chr1	49587303	49587303	PAV	DEL	-
chr1	49413798	49413877	chr1	49757730	49757730	PAV	DEL	-
chr1	49414425	49414988	chr1	49758279	49758279	PAV	DEL	-
chr1	49417698	49417750	chr1	49760985	49760985	PAV	DEL	-
chr1	49429629	49429629	chr1	49772844	49772952	PAV	INS	-
chr1	49758720	49759820	chr1	49930311	49930311	PAV	DEL	-
chr1	49790496	49790721	chr1	49960929	49960929	PAV	DEL	-
chr1	49791926	49791926	chr1	49962129	49962221	PAV	INS	-
chr1	49839906	49840234	chr1	50010145	50010145	PAV	DEL	-
chr1	49857691	49857768	chr1	50027603	50027603	PAV	DEL	-
chr1	49868582	49868582	chr1	50038396	50039382	PAV	INS	-
chr1	49940217	49940619	chr1	50119976	50119976	PAV	DEL	-
chr1	49975380	49975380	chr1	50154773	50154832	PAV	INS	-
chr1	49980300	49980459	chr1	50159749	50159749	PAV	DEL	-
chr1	49981401	49981401	chr1	50160691	50161887	PAV	INS	-
chr1	49999482	49999482	chr1	50179957	50180232	PAV	INS	-
chr1	50320670	50320798	chr1	50382640	50382640	PAV	DEL	-
chr1	50383742	50383742	chr1	50445478	50445987	PAV	INS	-
chr1	50410597	50410671	chr1	50472171	50472171	PAV	DEL	-
chr1	50596426	50597431	chr1	50651786	50651786	PAV	DEL	-
chr1	50617268	50617268	chr1	50671596	50684511	PAV	INS	-
chr1	50618078	50618135	chr1	50685327	50685327	PAV	DEL	-
chr1	50692453	50692453	chr1	50759615	50760158	PAV	INS	-
chr1	50711247	50711370	chr1	50778907	50778907	PAV	DEL	-
chr1	50715113	50715113	chr1	50782706	50782769	PAV	INS	-
chr1	50789309	50790831	chr1	50854282	50855812	Inversion	INV	-
chr1	50792291	55111385	chr1	50855885	55262984	Syntenic	SYN	-
chr1	50812826	50812826	chr1	50876415	50876530	PAV	INS	-
chr1	50847263	50847315	chr1	50910912	50910912	PAV	DEL	-
chr1	50868691	50869640	chr1	50932301	50932301	PAV	DEL	-
chr1	50870813	50870938	chr1	50933473	50933473	PAV	DEL	-
chr1	50883312	50883312	chr1	50945862	50946540	PAV	INS	-
chr1	50930378	50930378	chr1	50993684	50994026	PAV	INS	-
chr1	50970712	50970803	chr1	51034866	51034866	PAV	DEL	-
chr1	51015065	51015065	chr1	51045590	51045696	PAV	INS	-
chr1	51067849	51067849	chr1	51098431	51098728	PAV	INS	-
chr1	51088370	51088370	chr1	51119244	51119335	PAV	INS	-
chr1	51124054	51124506	chr1	51155053	51155053	PAV	DEL	-
chr1	51128470	51128470	chr1	51159032	51159272	PAV	INS	-
chr1	51131764	51131764	chr1	51162592	51163205	PAV	INS	-
chr1	51133828	51141949	chr1	51165270	51165270	PAV	DEL	-
chr1	51145594	51145645	chr1	51168915	51168915	PAV	DEL	-
chr1	51148531	51149368	chr1	51171807	51171807	PAV	DEL	-
chr1	51183051	51183121	chr1	51205478	51205478	PAV	DEL	-
chr1	51215057	51215057	chr1	51237392	51237610	PAV	INS	-
chr1	51269138	51269885	chr1	51273888	51273888	PAV	DEL	-
chr1	51352431	51352522	chr1	51384494	51384494	PAV	DEL	-
chr1	51489685	51489763	chr1	51509224	51509224	PAV	DEL	-
chr1	51491149	51491149	chr1	51510610	51512164	PAV	INS	-
chr1	51530935	51530935	chr1	51566151	51566335	PAV	INS	-
chr1	51534013	51534013	chr1	51569452	51569698	PAV	INS	-
chr1	51539221	51539221	chr1	51574953	51575408	PAV	INS	-
chr1	52009961	52009961	chr1	52003192	52003283	PAV	INS	-
chr1	52024903	52024903	chr1	52018277	52018329	PAV	INS	-
chr1	52334526	52334526	chr1	52321505	52321575	PAV	INS	-
chr1	52349631	52349718	chr1	52336731	52336731	PAV	DEL	-
chr1	52352973	52352973	chr1	52339912	52339963	PAV	INS	-
chr1	52353188	52353188	chr1	52340178	52341086	PAV	INS	-
chr1	52391920	52391920	chr1	52379846	52379985	PAV	INS	-
chr1	52451561	52451758	chr1	52501763	52501763	PAV	DEL	-
chr1	52453045	52453045	chr1	52503012	52503063	PAV	INS	-
chr1	52456239	52456239	chr1	52506268	52506562	PAV	INS	-
chr1	52505271	52505459	chr1	52555442	52555442	PAV	DEL	-
chr1	52755003	52755003	chr1	52720479	52725511	PAV	INS	-
chr1	52787118	52787248	chr1	52757656	52757656	PAV	DEL	-
chr1	52787939	52788007	chr1	52758346	52758346	PAV	DEL	-
chr1	52810701	52811374	chr1	52781008	52781008	PAV	DEL	-
chr1	52821866	52821866	chr1	52791493	52792370	PAV	INS	-
chr1	52884347	52884347	chr1	52854849	52857680	PAV	INS	-
chr1	52911827	52911827	chr1	52885141	52885209	PAV	INS	-
chr1	52926729	52926840	chr1	52900100	52900100	PAV	DEL	-
chr1	52940336	52940965	chr14	16512650	16513315	CNV	DUP	copygain
chr1	52940542	52940542	chr1	52913752	52913806	PAV	INS	-
chr1	52994135	52994135	chr1	52967311	52967383	PAV	INS	-
chr1	53231526	53232105	chr1	53233589	53233589	PAV	DEL	-
chr1	53261112	53261112	chr1	53262693	53262849	PAV	INS	-
chr1	53297551	53297551	chr1	53299300	53299388	PAV	INS	-
chr1	53311971	53313072	chr1	53313800	53313800	PAV	DEL	-
chr1	53320758	53320758	chr1	53321487	53332888	PAV	INS	-
chr1	53344527	53344619	chr1	53356659	53356659	PAV	DEL	-
chr1	53347923	53347923	chr1	53359959	53360253	PAV	INS	-
chr1	53356646	53356770	chr1	53369003	53369003	PAV	DEL	-
chr1	53366392	53366499	chr1	53378611	53378611	PAV	DEL	-
chr1	53391196	53391196	chr1	53403309	53403388	PAV	INS	-
chr1	53399950	53400001	chr1	53412152	53412152	PAV	DEL	-
chr1	53406394	53406394	chr1	53418554	53418624	PAV	INS	-
chr1	53487517	53488580	chr1	53499976	53499976	PAV	DEL	-
chr1	53498459	53498530	chr1	53509793	53509793	PAV	DEL	-
chr1	53526548	53526548	chr1	53537966	53538025	PAV	INS	-
chr1	53531929	53531929	chr1	53543439	53543550	PAV	INS	-
chr1	53574728	53574728	chr1	53586351	53586454	PAV	INS	-
chr1	53605151	53605293	chr1	53616873	53616873	PAV	DEL	-
chr1	53606284	53606336	chr1	53617864	53617864	PAV	DEL	-
chr1	53623052	53623052	chr1	53634576	53635289	PAV	INS	-
chr1	53895712	53895765	chr1	54190462	54190462	PAV	DEL	-
chr1	53897117	53897208	chr1	54191812	54191812	PAV	DEL	-
chr1	54016118	54016118	chr1	54299872	54299928	PAV	INS	-
chr1	54028580	54028878	chr1	54312356	54312356	PAV	DEL	-
chr1	54039318	54039393	chr1	54322794	54322794	PAV	DEL	-
chr1	54041926	54041926	chr1	54325336	54325491	PAV	INS	-
chr1	54045407	54045507	chr1	54328945	54328945	PAV	DEL	-
chr1	54054155	54055825	chr1	54337570	54337570	PAV	DEL	-
chr1	54175723	54175781	chr1	54447059	54447059	PAV	DEL	-
chr1	54195564	54195564	chr1	54466914	54466986	PAV	INS	-
chr1	54197798	54198271	chr1	54469223	54469223	PAV	DEL	-
chr1	54221195	54221195	chr1	54492121	54492222	PAV	INS	-
chr1	54238538	54238646	chr1	54511327	54511327	PAV	DEL	-
chr1	54263606	54263606	chr1	54536216	54536828	PAV	INS	-
chr1	54274172	54274172	chr1	54547365	54547433	PAV	INS	-
chr1	54284599	54284599	chr1	54557372	54557424	PAV	INS	-
chr1	54290887	54290966	chr1	54563711	54563711	PAV	DEL	-
chr1	54312287	54312830	chr1	54585018	54585018	PAV	DEL	-
chr1	54317264	54317264	chr1	54589466	54590966	PAV	INS	-
chr1	54327784	54327784	chr1	54601455	54601571	PAV	INS	-
chr1	54508177	54508177	chr1	54833821	54833875	PAV	INS	-
chr1	54756229	54756229	chr1	54902967	54903060	PAV	INS	-
chr1	54779859	54779859	chr1	54926621	54928408	PAV	INS	-
chr1	54780448	54780522	chr1	54928998	54928998	PAV	DEL	-
chr1	54806949	54806949	chr1	54952826	54955361	PAV	INS	-
chr1	54845931	54845931	chr1	54994314	54994424	PAV	INS	-
chr1	54876494	54876927	chr1	55024842	55024842	PAV	DEL	-
chr1	54955744	54955817	chr1	55113567	55113567	PAV	DEL	-
chr1	54961779	54961779	chr1	55119536	55121659	PAV	INS	-
chr1	54963345	54963420	chr1	55123226	55123226	PAV	DEL	-
chr1	54988821	54988821	chr1	55148656	55148724	PAV	INS	-
chr1	55017477	55017477	chr1	55177345	55178209	PAV	INS	-
chr1	55022290	55022357	chr1	55183044	55183044	PAV	DEL	-
chr1	55039633	55048409	chr1	55200315	55200315	PAV	DEL	-
chr1	55057823	55058098	chr1	55209725	55209725	PAV	DEL	-
chr1	55059047	55059047	chr1	55210674	55210746	PAV	INS	-
chr1	55111741	55798345	chr1	55263006	56045557	Inversion	INV	-
chr1	55113608	55113704	chr1	56043684	56043684	PAV	DEL	-
chr1	55170680	55170680	chr1	55985327	55986585	PAV	INS	-
chr1	55347810	55347810	chr1	55727924	55728019	PAV	INS	-
chr1	55446893	55454343	chr1	55629326	55629326	PAV	DEL	-
chr1	55512372	55512372	chr1	55571256	55571411	PAV	INS	-
chr1	55515085	55515085	chr1	55568145	55568543	PAV	INS	-
chr1	55734912	55735380	chr1	55328786	55328786	PAV	DEL	-
chr1	55767855	55767855	chr1	55293502	55296230	PAV	INS	-
chr1	55772125	55772243	chr1	55289221	55289221	PAV	DEL	-
chr1	55786945	55786945	chr1	55274414	55274560	PAV	INS	-
chr1	55798360	55801780	chr1	66263392	66266807	Syntenic	TRANS	-
chr1	55801904	55867312	chr1	56047208	56194160	Syntenic	SYN	-
chr1	55811279	55811346	chr1	56056516	56056516	PAV	DEL	-
chr1	55867313	55869247	chr1	56194172	56196090	Inversion	INV	-
chr1	55884741	55884998	chr14	27960651	27960908	Syntenic	TRANS	-
chr1	55963417	56060046	chr1	56278816	56374778	Syntenic	SYN	-
chr1	55995909	55995973	chr1	56311269	56311269	PAV	DEL	-
chr1	56035798	56035942	chr1	56351085	56351085	PAV	DEL	-
chr1	56051490	56051980	chr1	56366660	56366660	PAV	DEL	-
chr1	56111149	56113869	chr2	57481085	57483814	Inversion	INVTR	-
chr1	56364011	57256684	chr1	56546723	57563604	Syntenic	SYN	-
chr1	56387736	56387736	chr1	56570435	56570501	PAV	INS	-
chr1	56405024	56405024	chr1	56587759	56588564	PAV	INS	-
chr1	56426067	56426067	chr1	56609589	56610289	PAV	INS	-
chr1	56426083	56426083	chr1	56610305	56610487	PAV	INS	-
chr1	56491697	56491697	chr1	56675825	56676027	PAV	INS	-
chr1	56497446	56497446	chr1	56681775	56681896	PAV	INS	-
chr1	56542746	56542746	chr1	56727197	56727337	PAV	INS	-
chr1	56976182	56976292	chr1	57205410	57205410	PAV	DEL	-
chr1	56995849	56995849	chr1	57224944	57225181	PAV	INS	-
chr1	57008149	57008296	chr1	57237446	57237446	PAV	DEL	-
chr1	57017532	57017532	chr1	57246632	57246737	PAV	INS	-
chr1	57036209	57036209	chr1	57265428	57265496	PAV	INS	-
chr1	57136132	57136132	chr1	57360769	57365462	PAV	INS	-
chr1	57144689	57144689	chr1	57374041	57374095	PAV	INS	-
chr1	57153868	57153934	chr1	57461509	57461509	PAV	DEL	-
chr1	57164337	57164337	chr1	57471884	57473107	PAV	INS	-
chr1	57215019	57216509	chr1	57523940	57523940	PAV	DEL	-
chr1	57224206	57224206	chr1	57531645	57531707	PAV	INS	-
chr1	57248024	57248585	chr1	57555543	57555543	PAV	DEL	-
chr1	57483317	57754709	chr1	57815821	58086227	Inversion	INV	-
chr1	57493367	57496023	chr1	58076206	58076206	PAV	DEL	-
chr1	57507265	57507582	chr1	58064936	58064936	PAV	DEL	-
chr1	57542554	57543369	chr1	58030145	58030145	PAV	DEL	-
chr1	57561656	57561656	chr1	58012064	58012555	PAV	INS	-
chr1	57571114	57571430	chr1	58002633	58002633	PAV	DEL	-
chr1	57571939	57571939	chr1	57995068	58002123	PAV	INS	-
chr1	57599021	57600372	chr1	57967919	57967919	PAV	DEL	-
chr1	57606553	57607000	chr1	57961734	57961734	PAV	DEL	-
chr1	57644804	57644908	chr1	57923969	57923969	PAV	DEL	-
chr1	57655288	57655288	chr1	57913472	57913523	PAV	INS	-
chr1	57662070	57662156	chr1	57906694	57906694	PAV	DEL	-
chr1	57662226	57662303	chr1	57906624	57906624	PAV	DEL	-
chr1	57719130	57719184	chr1	57851353	57851353	PAV	DEL	-
chr1	57964379	58483435	chr1	58374482	58851132	Inversion	INV	-
chr1	58004274	58004341	chr1	58811329	58811329	PAV	DEL	-
chr1	58017668	58017776	chr1	58798016	58798016	PAV	DEL	-
chr1	58045881	58045993	chr1	58769876	58769876	PAV	DEL	-
chr1	58056484	58056729	chr1	58759375	58759375	PAV	DEL	-
chr1	58063959	58063959	chr1	58752138	58752192	PAV	INS	-
chr1	58120547	58122918	chr1	58695569	58695569	PAV	DEL	-
chr1	58142543	58142543	chr1	58674761	58675932	PAV	INS	-
chr1	58148209	58148209	chr1	58668955	58669119	PAV	INS	-
chr1	58214252	58214252	chr1	58602015	58602908	PAV	INS	-
chr1	58242612	58242720	chr1	58573671	58573671	PAV	DEL	-
chr1	58363092	58363157	chr1	58487659	58487659	PAV	DEL	-
chr1	58380262	58382669	chr1	58470567	58470567	PAV	DEL	-
chr1	58427823	58427823	chr1	58425241	58425379	PAV	INS	-
chr1	58444946	58444946	chr1	58407387	58408115	PAV	INS	-
chr1	58445800	58445800	chr1	58406429	58406533	PAV	INS	-
chr1	58450601	58450659	chr1	58401628	58401628	PAV	DEL	-
chr1	58454410	58459362	chr1	58397877	58397877	PAV	DEL	-
chr1	58469068	58469238	chr1	58388170	58388170	PAV	DEL	-
chr1	58471437	58471437	chr1	58385873	58385971	PAV	INS	-
chr1	58476819	58477458	chr1	58380474	58380474	PAV	DEL	-
chr1	58505126	58565567	chr1	58848917	58909443	Syntenic	SYN	-
chr1	58517759	58517863	chr1	58861618	58861618	PAV	DEL	-
chr1	58547307	58547307	chr1	58891101	58891176	PAV	INS	-
chr1	58565572	58878069	chr1	58909443	59187688	Inversion	INV	-
chr1	58567182	58569696	chr1	59186078	59186078	PAV	DEL	-
chr1	58614360	58614799	chr1	59141442	59141442	PAV	DEL	-
chr1	58850396	58850396	chr1	58937087	58937208	PAV	INS	-
chr1	58857868	58857868	chr1	58929560	58929611	PAV	INS	-
chr1	58878111	59187051	chr1	59313272	59621906	Syntenic	SYN	-
chr1	58900127	58900195	chr1	59335361	59335361	PAV	DEL	-
chr1	59153480	59153480	chr1	59588673	59589430	PAV	INS	-
chr1	59179314	59180372	chr1	59615220	59615220	PAV	DEL	-
chr1	59187057	59337069	chr1	59837183	59988132	Syntenic	SYN	-
chr1	59203506	59203506	chr1	59853626	59854491	PAV	INS	-
chr1	59210556	59210556	chr1	59861555	59862733	PAV	INS	-
chr1	59226523	59226523	chr1	59878715	59878774	PAV	INS	-
chr1	59281636	59281636	chr1	59934789	59935019	PAV	INS	-
chr1	59298017	59301121	chr1	59951399	59951399	PAV	DEL	-
chr1	59314398	59314474	chr1	59964695	59964695	PAV	DEL	-
chr1	59316385	59316385	chr1	59966604	59967647	PAV	INS	-
chr1	59317822	59317912	chr1	59969084	59969084	PAV	DEL	-
chr1	59400612	59481390	chr1	60484008	60564620	Inversion	INV	-
chr1	59419339	59463036	chr1	63364288	63408465	CNV	INVDP	copygain
chr1	59440611	59440662	chr1	60524739	60524739	PAV	DEL	-
chr1	59442167	59442578	chr1	60523234	60523234	PAV	DEL	-
chr1	59476873	59476873	chr1	60488537	60488600	PAV	INS	-
chr1	59498926	59653208	chr1	60989776	61144424	Syntenic	SYN	-
chr1	59525840	59526428	chr1	61016689	61016689	PAV	DEL	-
chr1	59601901	59601901	chr1	61092114	61092718	PAV	INS	-
chr1	59624579	59624579	chr1	61115377	61115609	PAV	INS	-
chr1	59646897	59646897	chr1	61137950	61138161	PAV	INS	-
chr1	59669027	60198830	chr1	61274555	61796198	Syntenic	SYN	-
chr1	59675077	59675077	chr1	61280604	61281687	PAV	INS	-
chr1	59720233	59720298	chr1	61326703	61326703	PAV	DEL	-
chr1	59750433	59751886	chr1	61357080	61357080	PAV	DEL	-
chr1	59863261	59863636	chr1	61460718	61460718	PAV	DEL	-
chr1	59878858	59878858	chr1	61475951	61476260	PAV	INS	-
chr1	59906026	59906083	chr1	61503453	61503453	PAV	DEL	-
chr1	59910690	59910690	chr1	61508046	61508490	PAV	INS	-
chr1	59926808	59928452	chr1	61524559	61524559	PAV	DEL	-
chr1	59963068	59963068	chr1	61559174	61560516	PAV	INS	-
chr1	59984959	59988048	chr1	61582522	61582522	PAV	DEL	-
chr1	60001745	60001745	chr1	61596185	61596245	PAV	INS	-
chr1	60006018	60006096	chr1	61600493	61600493	PAV	DEL	-
chr1	60020722	60020774	chr1	61615056	61615056	PAV	DEL	-
chr1	60034042	60034042	chr1	61628403	61629047	PAV	INS	-
chr1	60088310	60088310	chr1	61683302	61684032	PAV	INS	-
chr1	60092162	60092162	chr1	61687885	61688006	PAV	INS	-
chr1	60099231	60099288	chr1	61695079	61695079	PAV	DEL	-
chr1	60103325	60103387	chr1	61699117	61699117	PAV	DEL	-
chr1	60126724	60126724	chr1	61722463	61725551	PAV	INS	-
chr1	60168151	60168453	chr1	61766554	61766554	PAV	DEL	-
chr1	60177470	60177470	chr1	61775648	61775700	PAV	INS	-
chr1	60186383	60186444	chr1	61784622	61784622	PAV	DEL	-
chr1	60187074	60187282	chr1	61785254	61785254	PAV	DEL	-
chr1	60192486	60193170	chr1	61790509	61790509	PAV	DEL	-
chr1	60198839	60200426	chr1	61796412	61798041	Inversion	INV	-
chr1	60205229	60717961	chr1	61798043	62250625	Syntenic	SYN	-
chr1	60206542	60206542	chr1	61799356	61801175	PAV	INS	-
chr1	60239605	60239665	chr1	61834207	61834207	PAV	DEL	-
chr1	60242799	60244327	chr1	61837348	61837348	PAV	DEL	-
chr1	60248728	60248831	chr1	61841749	61841749	PAV	DEL	-
chr1	60250070	60250150	chr1	61842985	61842985	PAV	DEL	-
chr1	60307472	60307633	chr1	61900271	61900271	PAV	DEL	-
chr1	60324098	60324098	chr1	61916759	61916817	PAV	INS	-
chr1	60367384	60367474	chr1	61957606	61957606	PAV	DEL	-
chr1	60393177	60393591	chr1	61983500	61983500	PAV	DEL	-
chr1	60448148	60448312	chr1	62036603	62036603	PAV	DEL	-
chr1	60463996	60464060	chr1	62052292	62052292	PAV	DEL	-
chr1	60491320	60491320	chr1	62079503	62080286	PAV	INS	-
chr1	60690146	60690146	chr1	62222756	62222827	PAV	INS	-
chr1	60705375	60705375	chr1	62237968	62238027	PAV	INS	-
chr1	60718184	60730295	chr1	62250925	62263047	Inversion	INV	-
chr1	60730561	61140130	chr1	62263330	62605130	Syntenic	SYN	-
chr1	60765165	60765165	chr1	62350597	62350659	PAV	INS	-
chr1	60982999	60982999	chr1	62453070	62453128	PAV	INS	-
chr1	61108109	61108233	chr1	62518213	62518213	PAV	DEL	-
chr1	61125125	61125125	chr1	62590711	62590763	PAV	INS	-
chr1	61140131	61141853	chr1	62605422	62607143	Inversion	INV	-
chr1	61328234	61469516	chr1	62831362	62977639	Syntenic	SYN	-
chr1	61366333	61367241	chr1	62869724	62869724	PAV	DEL	-
chr1	61413355	61414519	chr1	61207464	61208628	CNV	INVDP	copygain
chr1	61417110	61417110	chr1	62919539	62923280	PAV	INS	-
chr1	61426571	61426571	chr1	62932724	62934862	PAV	INS	-
chr1	61438919	61440816	chr1	61161603	61163492	CNV	INVDP	copygain
chr1	61449462	61450539	chr1	61152415	61153491	CNV	INVDP	copygain
chr1	61469555	61470266	chr1	62980787	62981499	Inversion	INV	-
chr1	61470267	61736045	chr1	62981555	63250028	Syntenic	SYN	-
chr1	61488226	61488281	chr1	62999478	62999478	PAV	DEL	-
chr1	61491635	61491744	chr1	63002838	63002838	PAV	DEL	-
chr1	61554241	61554472	chr1	63065315	63065315	PAV	DEL	-
chr1	61578334	61578334	chr1	63089157	63089268	PAV	INS	-
chr1	61598910	61745383	chr1	60819216	60977233	Inversion	INVTR	-
chr1	61615255	61615329	chr1	63126182	63126182	PAV	DEL	-
chr1	61638434	61638434	chr1	63149388	63150229	PAV	INS	-
chr1	61660354	61662049	chr1	63172117	63172117	PAV	DEL	-
chr1	61665347	61665347	chr1	63175415	63176895	PAV	INS	-
chr1	61690110	61690110	chr1	63201672	63201795	PAV	INS	-
chr1	61690110	61690110	chr1	60882219	60882342	PAV	INS	-
chr1	61694255	61694255	chr1	63205927	63206301	PAV	INS	-
chr1	61694255	61694255	chr1	60876630	60877004	PAV	INS	-
chr1	61709503	61709503	chr1	63221546	63223332	PAV	INS	-
chr1	61726888	61726888	chr1	63240793	63240955	PAV	INS	-
chr1	61726888	61726888	chr1	60842186	60842348	PAV	INS	-
chr1	61734162	61734245	chr1	63248230	63248230	PAV	DEL	-
chr1	61739682	61739766	chr1	60824835	60824835	PAV	DEL	-
chr1	61745386	61783051	chr1	60445435	60482864	Syntenic	TRANS	-
chr1	61757584	61757865	chr1	60457619	60457619	PAV	DEL	-
chr1	61920278	62399022	chr1	63408558	63897740	Syntenic	SYN	-
chr1	62125660	62125660	chr1	63600147	63603066	PAV	INS	-
chr1	62174954	62174954	chr1	63652302	63652353	PAV	INS	-
chr1	62197246	62197246	chr1	63674664	63675606	PAV	INS	-
chr1	62221900	62223157	chr1	63700241	63700241	PAV	DEL	-
chr1	62231335	62231387	chr1	63708382	63708382	PAV	DEL	-
chr1	62277155	62277265	chr1	63754006	63754006	PAV	DEL	-
chr1	62289081	62290208	chr1	63765827	63765827	PAV	DEL	-
chr1	62370685	62370685	chr1	63868152	63868208	PAV	INS	-
chr1	62372280	62372280	chr1	63869813	63869884	PAV	INS	-
chr1	62388663	62388663	chr1	63886263	63887391	PAV	INS	-
chr1	62422122	62498580	chr1	63956551	64033747	Syntenic	SYN	-
chr1	62432479	62432479	chr1	63966885	63968447	PAV	INS	-
chr1	62448900	62449593	chr1	63984849	63984849	PAV	DEL	-
chr1	62453844	62453844	chr1	63989130	63989445	PAV	INS	-
chr1	62465068	62465068	chr1	64000696	64000754	PAV	INS	-
chr1	62497638	62497638	chr1	64032711	64032805	PAV	INS	-
chr1	62652877	62661557	chr1	60191859	60201136	Syntenic	TRANS	-
chr1	62673724	62676270	chr1	60215176	60217726	Syntenic	TRANS	-
chr1	62686318	62689207	chr1	60237158	60240055	Syntenic	TRANS	-
chr1	62780980	63268162	chr1	64067117	64384347	Syntenic	SYN	-
chr1	63090397	63090470	chr1	64104563	64104563	PAV	DEL	-
chr1	63097925	63097988	chr1	64112211	64112211	PAV	DEL	-
chr1	63100775	63100843	chr1	64114952	64114952	PAV	DEL	-
chr1	63102637	63102699	chr1	64116760	64116760	PAV	DEL	-
chr1	63423814	63435966	chr1	63898892	63911159	Inversion	INVTR	-
chr1	63431800	63431800	chr1	63903040	63903180	PAV	INS	-
chr1	63496798	65058050	chr1	64585143	65994927	Syntenic	SYN	-
chr1	63499125	63499125	chr1	64588069	64588137	PAV	INS	-
chr1	63530233	63530233	chr1	64619444	64619504	PAV	INS	-
chr1	63532932	63532932	chr1	64622210	64623421	PAV	INS	-
chr1	63545512	63545512	chr1	64636002	64636075	PAV	INS	-
chr1	63548928	63548928	chr1	64639490	64639576	PAV	INS	-
chr1	63552085	63552167	chr1	64642723	64642723	PAV	DEL	-
chr1	63687359	63687359	chr1	64773413	64774544	PAV	INS	-
chr1	63757492	63757582	chr1	64842913	64842913	PAV	DEL	-
chr1	63767700	63767700	chr1	64853101	64853165	PAV	INS	-
chr1	64036960	64036960	chr1	65035304	65035372	PAV	INS	-
chr1	64041681	64041758	chr1	65040094	65040094	PAV	DEL	-
chr1	64054450	64054504	chr1	65052758	65052758	PAV	DEL	-
chr1	64062841	64062841	chr1	65061151	65063780	PAV	INS	-
chr1	64247742	64247837	chr1	65113812	65113812	PAV	DEL	-
chr1	64268261	64268495	chr1	65134230	65134230	PAV	DEL	-
chr1	64286394	64286916	chr1	65152139	65152139	PAV	DEL	-
chr1	64304239	64304239	chr1	65169428	65169542	PAV	INS	-
chr1	64323986	64328858	chr1	65189315	65189315	PAV	DEL	-
chr1	64332577	64332577	chr1	65193025	65193133	PAV	INS	-
chr1	64346092	64346092	chr1	65206572	65206623	PAV	INS	-
chr1	64347436	64347436	chr1	65207967	65208070	PAV	INS	-
chr1	64351791	64356612	chr1	65212422	65212422	PAV	DEL	-
chr1	64359104	64359195	chr1	65214898	65214898	PAV	DEL	-
chr1	64391262	64392131	chr1	65246866	65246866	PAV	DEL	-
chr1	64421161	64421161	chr1	65275905	65275956	PAV	INS	-
chr1	64596764	64596823	chr1	65501746	65501746	PAV	DEL	-
chr1	64674232	64674383	chr1	65579103	65579103	PAV	DEL	-
chr1	64675262	64675262	chr1	65579989	65580068	PAV	INS	-
chr1	64704889	64705649	chr1	65609661	65609661	PAV	DEL	-
chr1	64717718	64717718	chr1	65621731	65621872	PAV	INS	-
chr1	64843263	64843314	chr1	65774268	65774268	PAV	DEL	-
chr1	64898401	64898499	chr1	65829353	65829353	PAV	DEL	-
chr1	64906963	64906963	chr1	65837802	65837868	PAV	INS	-
chr1	64951275	64951275	chr1	65886564	65886757	PAV	INS	-
chr1	64957058	64957058	chr1	65892546	65892963	PAV	INS	-
chr1	64957151	64957151	chr1	65893056	65893690	PAV	INS	-
chr1	64975594	64975681	chr1	65912113	65912113	PAV	DEL	-
chr1	65027955	65028326	chr1	65965161	65965161	PAV	DEL	-
chr1	65058051	65058377	chr1	65994928	65995254	Inversion	INV	-
chr1	65058391	65322195	chr1	65995255	66263169	Syntenic	SYN	-
chr1	65096836	65100918	chr1	66033461	66033461	PAV	DEL	-
chr1	65100957	65101042	chr1	66033500	66033500	PAV	DEL	-
chr1	65130038	65130162	chr1	66062506	66062506	PAV	DEL	-
chr1	65147465	65147691	chr1	66079809	66079809	PAV	DEL	-
chr1	65179616	65179616	chr1	66127872	66128069	PAV	INS	-
chr1	65182232	65182232	chr1	66130729	66130824	PAV	INS	-
chr1	65216007	65216007	chr1	66164900	66164957	PAV	INS	-
chr1	65232463	65232537	chr1	66182678	66182678	PAV	DEL	-
chr1	65232682	65233635	chr1	66182823	66182823	PAV	DEL	-
chr1	65279129	65279183	chr1	66222836	66222836	PAV	DEL	-
chr1	65293766	65297229	chr1	66237438	66237438	PAV	DEL	-
chr1	65315834	65315834	chr1	66255997	66256792	PAV	INS	-
chr1	65482537	65521594	chr1	66266863	66305943	Syntenic	SYN	-
chr1	65509524	65509524	chr1	66293843	66293904	PAV	INS	-
chr1	65742923	65752999	chr10	48623175	48633170	CNV	INVDP	copyloss
chr1	65923365	66275058	chr1	66631697	66897181	Syntenic	SYN	-
chr1	65923801	65923801	chr1	66632087	66632139	PAV	INS	-
chr1	65971902	65971902	chr1	66680346	66682816	PAV	INS	-
chr1	65974031	65974097	chr1	66684955	66684955	PAV	DEL	-
chr1	66003309	66003362	chr1	66714148	66714148	PAV	DEL	-
chr1	66013275	66013275	chr1	66724047	66724100	PAV	INS	-
chr1	66213659	66213784	chr1	66836289	66836289	PAV	DEL	-
chr1	66254048	66254116	chr1	66876558	66876558	PAV	DEL	-
chr1	66266431	66266747	chr1	66888896	66888896	PAV	DEL	-
chr1	66275066	66275442	chr1	66898433	66898809	Inversion	INV	-
chr1	66275449	67853969	chr1	66898905	68533057	Syntenic	SYN	-
chr1	66432247	66433430	chr1	67150443	67150443	PAV	DEL	-
chr1	66459125	66459125	chr1	67176094	67176256	PAV	INS	-
chr1	66481047	66481138	chr1	67198114	67198114	PAV	DEL	-
chr1	66489630	66489630	chr1	67206632	67206724	PAV	INS	-
chr1	66496894	66496973	chr1	67213948	67213948	PAV	DEL	-
chr1	66498277	66498277	chr1	67215229	67215293	PAV	INS	-
chr1	66500353	66502522	chr1	67217395	67217395	PAV	DEL	-
chr1	66504176	66504254	chr1	67219031	67219031	PAV	DEL	-
chr1	66505519	66505519	chr1	67220292	67220979	PAV	INS	-
chr1	66522730	66523041	chr1	67238299	67238299	PAV	DEL	-
chr1	66529036	66529647	chr1	67244288	67244288	PAV	DEL	-
chr1	66574111	66574165	chr1	67287910	67287910	PAV	DEL	-
chr1	66584108	66584108	chr1	67297845	67298843	PAV	INS	-
chr1	66585875	66585875	chr1	67300610	67301067	PAV	INS	-
chr1	66632166	66632166	chr1	67347316	67347475	PAV	INS	-
chr1	66751053	66751158	chr1	67478494	67478494	PAV	DEL	-
chr1	66767872	66768512	chr1	67495205	67495205	PAV	DEL	-
chr1	66783351	66783351	chr1	67510093	67511192	PAV	INS	-
chr1	66822756	66822756	chr1	67549802	67549984	PAV	INS	-
chr1	66834414	66835110	chr1	67561640	67561640	PAV	DEL	-
chr1	66853818	66853818	chr1	67580411	67580491	PAV	INS	-
chr1	66863150	66863261	chr1	67589894	67589894	PAV	DEL	-
chr1	66983035	66983035	chr1	67739907	67740013	PAV	INS	-
chr1	67017581	67017845	chr1	67774613	67774613	PAV	DEL	-
chr1	67018260	67018340	chr1	67775028	67775028	PAV	DEL	-
chr1	67082435	67087268	chr1	67839119	67839119	PAV	DEL	-
chr1	67092744	67096375	chr1	67844590	67844590	PAV	DEL	-
chr1	67109586	67109870	chr1	67857800	67857800	PAV	DEL	-
chr1	67222679	67222730	chr1	67968357	67968357	PAV	DEL	-
chr1	67236549	67236549	chr1	67982160	67982384	PAV	INS	-
chr1	67237370	67237514	chr1	67983175	67983175	PAV	DEL	-
chr1	67524027	67524112	chr1	68215949	68215949	PAV	DEL	-
chr1	67716018	67716070	chr1	68403416	68403416	PAV	DEL	-
chr1	67732503	67732503	chr1	68419793	68420479	PAV	INS	-
chr1	67766403	67766403	chr1	68454354	68454437	PAV	INS	-
chr1	67781232	67785182	chr1	68469266	68469266	PAV	DEL	-
chr1	67791592	67792162	chr1	68475689	68475689	PAV	DEL	-
chr1	67807453	67807453	chr1	68490946	68491109	PAV	INS	-
chr1	67838869	67843519	chr1	68716479	68721123	CNV	INVDP	copygain
chr1	67838873	67843539	chr1	68522588	68522588	PAV	DEL	-
chr1	67854188	67989833	chr1	68533253	68716129	Inversion	INV	-
chr1	67884458	67884458	chr1	68684759	68685760	PAV	INS	-
chr1	67954845	67954845	chr1	68568266	68568338	PAV	INS	-
chr1	67963338	67963338	chr1	68559709	68559771	PAV	INS	-
chr1	67989852	68258509	chr1	68721143	68981623	Syntenic	SYN	-
chr1	68034265	68034265	chr1	68756673	68756733	PAV	INS	-
chr1	68053733	68053849	chr1	68776213	68776213	PAV	DEL	-
chr1	68059676	68059766	chr1	68782025	68782025	PAV	DEL	-
chr1	68135420	68135420	chr1	68852591	68855587	PAV	INS	-
chr1	68147145	68147216	chr1	68867307	68867307	PAV	DEL	-
chr1	68191720	68191799	chr1	68903557	68903557	PAV	DEL	-
chr1	68220640	68220722	chr1	68932382	68932382	PAV	DEL	-
chr1	68415895	68455842	chr1	68982267	69022862	Inversion	INV	-
chr1	68416188	68416188	chr1	69022396	69022569	PAV	INS	-
chr1	68421812	68421812	chr1	69016779	69016833	PAV	INS	-
chr1	68426698	68426698	chr1	69011445	69011914	PAV	INS	-
chr1	68455869	70417279	chr1	69179105	70983526	Syntenic	SYN	-
chr1	68468074	68468194	chr1	69191063	69191063	PAV	DEL	-
chr1	68510377	68513496	chr1	69233216	69233216	PAV	DEL	-
chr1	68516435	68516555	chr1	69236152	69236152	PAV	DEL	-
chr1	68536049	68536140	chr1	69255623	69255623	PAV	DEL	-
chr1	68542566	68542566	chr1	69262036	69262207	PAV	INS	-
chr1	68551046	68551046	chr1	69270653	69270719	PAV	INS	-
chr1	68636568	68636685	chr1	69359370	69359370	PAV	DEL	-
chr1	68649836	68649970	chr1	69372539	69372539	PAV	DEL	-
chr1	68667282	68667607	chr1	69387957	69387957	PAV	DEL	-
chr1	68668305	68668305	chr1	69388658	69388728	PAV	INS	-
chr1	68695464	68695549	chr1	69415864	69415864	PAV	DEL	-
chr1	68695837	68695892	chr1	69416152	69416152	PAV	DEL	-
chr1	68752087	68752087	chr1	69481971	69483203	PAV	INS	-
chr1	68812987	68813038	chr1	69544092	69544092	PAV	DEL	-
chr1	68887521	68887595	chr1	69618643	69618643	PAV	DEL	-
chr1	69295087	69295087	chr1	69860142	69860223	PAV	INS	-
chr1	69345967	69346022	chr1	69895224	69895224	PAV	DEL	-
chr1	69495364	69495364	chr1	70035064	70035116	PAV	INS	-
chr1	69734550	69734550	chr1	70317247	70317599	PAV	INS	-
chr1	69742975	69743117	chr1	70326077	70326077	PAV	DEL	-
chr1	69752678	69752775	chr1	70335637	70335637	PAV	DEL	-
chr1	69753370	69753477	chr1	70336232	70336232	PAV	DEL	-
chr1	69753548	69753599	chr1	70336303	70336303	PAV	DEL	-
chr1	69777515	69777515	chr1	70360273	70361089	PAV	INS	-
chr1	69799392	69799909	chr1	70401419	70401419	PAV	DEL	-
chr1	69800805	69800886	chr1	70402315	70402315	PAV	DEL	-
chr1	69821552	69823836	chr1	70422993	70422993	PAV	DEL	-
chr1	69870262	69870410	chr1	70469371	70469371	PAV	DEL	-
chr1	69882513	69882513	chr1	70481476	70483185	PAV	INS	-
chr1	69921199	69921391	chr1	70521871	70521871	PAV	DEL	-
chr1	70003427	70004390	chr13	21044973	21045937	CNV	DUP	copygain
chr1	70009484	70010206	chr13	21051070	21051792	CNV	DUP	copygain
chr1	70020487	70020709	chr1	70552066	70552066	PAV	DEL	-
chr1	70021839	70021914	chr1	70553202	70553202	PAV	DEL	-
chr1	70032171	70032237	chr1	70563450	70563450	PAV	DEL	-
chr1	70061546	70062837	chr1	70596861	70596861	PAV	DEL	-
chr1	70077972	70078062	chr1	70611951	70611951	PAV	DEL	-
chr1	70125724	70125724	chr1	70675613	70675859	PAV	INS	-
chr1	70129176	70129230	chr1	70679302	70679302	PAV	DEL	-
chr1	70159141	70159141	chr1	70709251	70709357	PAV	INS	-
chr1	70174251	70174251	chr1	70724465	70725427	PAV	INS	-
chr1	70174816	70174816	chr1	70725982	70741429	PAV	INS	-
chr1	70176360	70176411	chr1	70742973	70742973	PAV	DEL	-
chr1	70267056	70267132	chr1	70833613	70833613	PAV	DEL	-
chr1	70304289	70304643	chr1	70870799	70870799	PAV	DEL	-
chr1	70313792	70313792	chr1	70879953	70880094	PAV	INS	-
chr1	70683174	71607774	chr1	71125826	72105360	Syntenic	SYN	-
chr1	71146884	71157448	chr1	71627683	71627683	PAV	DEL	-
chr1	71172786	71172786	chr1	71643010	71643122	PAV	INS	-
chr1	71198405	71198405	chr1	71668780	71668846	PAV	INS	-
chr1	71217109	71217215	chr1	71687568	71687568	PAV	DEL	-
chr1	71222234	71222234	chr1	71692572	71692648	PAV	INS	-
chr1	71253463	71253463	chr1	71723902	71723954	PAV	INS	-
chr1	71260057	71260057	chr1	71730561	71731196	PAV	INS	-
chr1	71269285	71269285	chr1	71740426	71740488	PAV	INS	-
chr1	71272764	71273195	chr1	71743998	71743998	PAV	DEL	-
chr1	71274098	71274206	chr1	71744902	71744902	PAV	DEL	-
chr1	71280407	71280407	chr1	71751142	71751634	PAV	INS	-
chr1	71328664	71328664	chr1	71799826	71801428	PAV	INS	-
chr1	71345237	71345237	chr1	71817978	71818055	PAV	INS	-
chr1	71481485	71481546	chr1	71969305	71969305	PAV	DEL	-
chr1	71483280	71483331	chr1	71971040	71971040	PAV	DEL	-
chr1	71505341	71505341	chr1	71993010	71993386	PAV	INS	-
chr1	71673123	71683846	chr10	48622541	48633170	CNV	DUP	copyloss
chr1	71896890	72669112	chr1	72315662	73054606	Syntenic	SYN	-
chr1	71903589	71907034	chr1	72322389	72322389	PAV	DEL	-
chr1	71909446	71909446	chr1	72324821	72324999	PAV	INS	-
chr1	71923455	71923846	chr1	72339005	72339005	PAV	DEL	-
chr1	71926805	71929612	chr1	72341963	72341963	PAV	DEL	-
chr1	71949844	71949913	chr1	72362186	72362186	PAV	DEL	-
chr1	71986511	71986511	chr1	72398765	72398825	PAV	INS	-
chr1	71992222	71992702	chr1	72404587	72404587	PAV	DEL	-
chr1	71993256	71993256	chr1	72405138	72406615	PAV	INS	-
chr1	72007386	72007646	chr1	72420746	72420746	PAV	DEL	-
chr1	72011343	72011530	chr1	72424440	72424440	PAV	DEL	-
chr1	72024276	72024379	chr1	72437253	72437253	PAV	DEL	-
chr1	72025726	72025726	chr1	72438607	72438788	PAV	INS	-
chr1	72034370	72034422	chr1	72447446	72447446	PAV	DEL	-
chr1	72078432	72078486	chr1	72486660	72486660	PAV	DEL	-
chr1	72079969	72079969	chr1	72488142	72488315	PAV	INS	-
chr1	72101492	72103853	chr1	72504669	72504669	PAV	DEL	-
chr1	72105340	72106638	chr1	72506156	72506156	PAV	DEL	-
chr1	72175442	72175494	chr1	72574882	72574882	PAV	DEL	-
chr1	72194243	72194310	chr1	72593621	72593621	PAV	DEL	-
chr1	72217195	72217267	chr1	72616468	72616468	PAV	DEL	-
chr1	72426731	72433070	chr1	72807785	72807785	PAV	DEL	-
chr1	72473807	72473862	chr1	72848487	72848487	PAV	DEL	-
chr1	72488061	72488061	chr1	72865637	72865689	PAV	INS	-
chr1	72507517	72508297	chr1	72885145	72885145	PAV	DEL	-
chr1	72570974	72570974	chr1	72951589	72951934	PAV	INS	-
chr1	72621533	72621533	chr1	73007655	73008171	PAV	INS	-
chr1	72644945	72644997	chr1	73030499	73030499	PAV	DEL	-
chr1	72675044	72676396	chr17	22830295	22831623	CNV	DUP	copyloss
chr1	72684195	72685263	chr7	21535639	21536707	CNV	DUP	copyloss
chr1	72688862	72927970	chr1	73069044	73295931	Syntenic	SYN	-
chr1	72689350	72689350	chr1	73069528	73069678	PAV	INS	-
chr1	72699430	72700094	chr1	73079735	73079735	PAV	DEL	-
chr1	72700176	72701514	chr1	73079831	73079831	PAV	DEL	-
chr1	72788759	72789783	chr1	73163339	73163339	PAV	DEL	-
chr1	72789889	72791286	chr1	73163445	73163445	PAV	DEL	-
chr1	72794070	72794070	chr1	73166276	73166348	PAV	INS	-
chr1	72801417	72801417	chr1	73173656	73175456	PAV	INS	-
chr1	72825595	72827239	chr1	73199633	73199633	PAV	DEL	-
chr1	72848429	72848642	chr1	73220850	73220850	PAV	DEL	-
chr1	72863806	72863873	chr1	73236034	73236034	PAV	DEL	-
chr1	72864480	72864563	chr1	73236622	73236622	PAV	DEL	-
chr1	72889593	72893833	chr1	73261610	73261610	PAV	DEL	-
chr1	72909636	72909636	chr1	73277464	73277573	PAV	INS	-
chr1	72930024	72931101	chr1	73297190	73298266	Inversion	INV	-
chr1	73129857	73132706	chr16	11307921	11310863	CNV	INVDP	copyloss
chr1	73154127	73166615	chr1	73521945	73534435	Inversion	INV	-
chr1	73343761	73364348	chr4	5458020	5478626	Inversion	INVTR	-
chr1	73352818	73475103	chr1	73734641	73858354	Syntenic	SYN	-
chr1	73364347	73364347	chr1	73746144	73747399	PAV	INS	-
chr1	73384166	73384166	chr1	73767226	73767359	PAV	INS	-
chr1	73477501	73528428	chr1	74166150	74217005	Syntenic	SYN	-
chr1	73588500	73602504	chr1	74247362	74261563	Inversion	INV	-
chr1	73596270	73596270	chr1	74253598	74253801	PAV	INS	-
chr1	73599692	74358257	chr1	74263529	75023733	Syntenic	SYN	-
chr1	73602507	73604560	chr1	74266343	74266343	PAV	DEL	-
chr1	73610903	73610954	chr1	74272692	74272692	PAV	DEL	-
chr1	73617352	73620026	chr1	74240926	74243606	CNV	INVDP	copygain
chr1	73689700	73689700	chr1	74351285	74351337	PAV	INS	-
chr1	73708247	73708319	chr1	74368919	74368919	PAV	DEL	-
chr1	73750845	73750845	chr1	74411376	74412084	PAV	INS	-
chr1	73815183	73820030	chr1	74476413	74476413	PAV	DEL	-
chr1	73828624	73828995	chr1	74485011	74485011	PAV	DEL	-
chr1	73894020	73894177	chr1	74563710	74563710	PAV	DEL	-
chr1	73916708	73916955	chr1	74586184	74586184	PAV	DEL	-
chr1	74009841	74011459	chr4	35744548	35746164	CNV	DUP	copygain
chr1	74053318	74053434	chr1	74722580	74722580	PAV	DEL	-
chr1	74081434	74081503	chr1	74750549	74750549	PAV	DEL	-
chr1	74181426	74181426	chr1	74850286	74850344	PAV	INS	-
chr1	74221051	74222553	chr1	74889852	74889852	PAV	DEL	-
chr1	74256787	74256854	chr1	74924075	74924075	PAV	DEL	-
chr1	74288023	74288091	chr1	74955226	74955226	PAV	DEL	-
chr1	74304555	74304555	chr1	74971718	74971772	PAV	INS	-
chr1	74304767	74306140	chr1	74971984	74971984	PAV	DEL	-
chr1	74316817	74316817	chr1	74982743	74982804	PAV	INS	-
chr1	74321421	74321421	chr1	74986003	74986865	PAV	INS	-
chr1	74359136	74378353	chr1	75024405	75043553	Inversion	INV	-
chr1	74365302	74365380	chr1	75037367	75037367	PAV	DEL	-
chr1	74378373	75346434	chr1	75044887	76007655	Syntenic	SYN	-
chr1	74412847	74412847	chr1	75079380	75080561	PAV	INS	-
chr1	74414573	74414633	chr1	75082297	75082297	PAV	DEL	-
chr1	74420820	74420820	chr1	75088486	75095106	PAV	INS	-
chr1	74441383	74441383	chr1	75115615	75115671	PAV	INS	-
chr1	74465050	74465105	chr1	75139387	75139387	PAV	DEL	-
chr1	74478768	74478890	chr1	75153081	75153081	PAV	DEL	-
chr1	74500811	74500870	chr1	75174968	75174968	PAV	DEL	-
chr1	74501450	74501585	chr1	75175557	75175557	PAV	DEL	-
chr1	74501607	74501939	chr1	75175579	75175579	PAV	DEL	-
chr1	74507068	74507068	chr1	75180729	75180802	PAV	INS	-
chr1	74508206	74508206	chr1	75181909	75181979	PAV	INS	-
chr1	74525792	74525792	chr1	75199622	75200325	PAV	INS	-
chr1	74843925	74845039	chr1	75529124	75529124	PAV	DEL	-
chr1	74847314	74847382	chr1	75531391	75531391	PAV	DEL	-
chr1	74903842	74903896	chr1	75587849	75587849	PAV	DEL	-
chr1	74913709	74913865	chr1	75597626	75597626	PAV	DEL	-
chr1	74985728	74985728	chr1	75669365	75669607	PAV	INS	-
chr1	75021060	75021328	chr1	75704911	75704911	PAV	DEL	-
chr1	75026865	75027386	chr1	75710417	75710417	PAV	DEL	-
chr1	75081007	75081007	chr1	75764084	75764157	PAV	INS	-
chr1	75100317	75100434	chr1	75783464	75783464	PAV	DEL	-
chr1	75127813	75127813	chr1	75810838	75810937	PAV	INS	-
chr1	75177973	75177973	chr1	75861128	75865968	PAV	INS	-
chr1	75181024	75181024	chr1	75869020	75869257	PAV	INS	-
chr1	75238431	75238431	chr1	75907364	75907492	PAV	INS	-
chr1	75287029	75295354	chr1	75956040	75956040	PAV	DEL	-
chr1	75303700	75303700	chr1	75964394	75965032	PAV	INS	-
chr1	75345088	75345147	chr1	76006368	76006368	PAV	DEL	-
chr1	75348347	75351484	chr1	76007750	76010920	Inversion	INV	-
chr1	75351505	75440873	chr1	76015408	76100541	Syntenic	SYN	-
chr1	75359081	75359133	chr1	76022987	76022987	PAV	DEL	-
chr1	75384640	75384803	chr1	76048514	76048514	PAV	DEL	-
chr1	75430592	75430592	chr1	76094340	76094840	PAV	INS	-
chr1	75437592	75437592	chr1	76097181	76097252	PAV	INS	-
chr1	75440878	75441115	chr14	27865029	27865266	Inversion	INVTR	-
chr1	75504721	77345335	chr1	76226429	78100749	Syntenic	SYN	-
chr1	75505759	75505823	chr1	76227471	76227471	PAV	DEL	-
chr1	75541283	75541493	chr1	76263218	76263218	PAV	DEL	-
chr1	75547632	75547632	chr1	76269314	76270125	PAV	INS	-
chr1	75561318	75561318	chr1	76283773	76284538	PAV	INS	-
chr1	75562505	75562628	chr1	76285724	76285724	PAV	DEL	-
chr1	75562879	75562961	chr1	76285975	76285975	PAV	DEL	-
chr1	75567552	75567912	chr1	76290567	76290567	PAV	DEL	-
chr1	75738877	75738930	chr1	76433933	76433933	PAV	DEL	-
chr1	75754295	75754392	chr1	76449639	76449639	PAV	DEL	-
chr1	75857093	75857157	chr1	76559679	76559679	PAV	DEL	-
chr1	75860216	75860216	chr1	76562737	76562805	PAV	INS	-
chr1	75901043	75901043	chr1	76603590	76603743	PAV	INS	-
chr1	75906589	75906589	chr1	76609287	76611007	PAV	INS	-
chr1	75914206	75914206	chr1	76618641	76619494	PAV	INS	-
chr1	75945171	75945271	chr1	76650471	76650471	PAV	DEL	-
chr1	75989404	75989404	chr1	76687958	76688044	PAV	INS	-
chr1	76008908	76008908	chr1	76707552	76708581	PAV	INS	-
chr1	76305809	76306075	chr1	76950250	76950250	PAV	DEL	-
chr1	76337954	76338061	chr1	76982055	76982055	PAV	DEL	-
chr1	76358601	76358601	chr1	77002607	77003628	PAV	INS	-
chr1	76367808	76367919	chr1	77012781	77012781	PAV	DEL	-
chr1	76369753	76370840	chr1	77014616	77014616	PAV	DEL	-
chr1	76373509	76373575	chr1	77017260	77017260	PAV	DEL	-
chr1	76412582	76412582	chr1	77056246	77056327	PAV	INS	-
chr1	76424194	76424292	chr1	77067938	77067938	PAV	DEL	-
chr1	76461130	76461130	chr1	77104736	77104806	PAV	INS	-
chr1	76470131	76470131	chr1	77113780	77120689	PAV	INS	-
chr1	76471223	76471223	chr1	77121780	77121905	PAV	INS	-
chr1	76513209	76513209	chr1	77163859	77169997	PAV	INS	-
chr1	76533789	76533884	chr1	77190552	77190552	PAV	DEL	-
chr1	76575274	76575688	chr1	77231900	77231900	PAV	DEL	-
chr1	76601594	76601658	chr1	77257722	77257722	PAV	DEL	-
chr1	76611310	76611310	chr1	77267334	77276360	PAV	INS	-
chr1	76626022	76626363	chr1	77291072	77291072	PAV	DEL	-
chr1	76652428	76652428	chr1	77317101	77317242	PAV	INS	-
chr1	76702840	76702840	chr1	77367786	77376949	PAV	INS	-
chr1	76711048	76711048	chr1	77385163	77385457	PAV	INS	-
chr1	76739920	76740012	chr1	77414341	77414341	PAV	DEL	-
chr1	76765277	76765375	chr1	77439647	77439647	PAV	DEL	-
chr1	76779503	76779555	chr1	77456647	77456647	PAV	DEL	-
chr1	76795480	76795576	chr1	77472572	77472572	PAV	DEL	-
chr1	76796528	76796662	chr1	77473524	77473524	PAV	DEL	-
chr1	76813900	76813900	chr1	77490740	77490855	PAV	INS	-
chr1	76915195	76915281	chr1	77553872	77553872	PAV	DEL	-
[truncated: 26,467 more rows]

## Sheet: Table S9
Table S9 Pan-genome gene classification in G. elata
Gene id	Category
Gel02G02265	core
Gel10G11173	core
Gel13G13478	core
Gel02G02049	core
Gel06G06993	core
Gel13G13279	core
Gel14G14476	core
Gel05G06085	core
Gel14G13694	core
Gel01G00146	core
Gel01G00977	core
Gel03G02997	core
Gel08G09327	core
Gel09G09549	core
Gel12G12333	core
Gel16G15637	core
Gel17G15835	core
Gel17G16116	core
Gel01G01006	core
Gel05G05779	core
Gel10G11098	core
Gel16G15625	core
Gel02G01499	core
Gel03G02763	core
Gel11G11821	core
Gel07G07648	core
Gel02G01542	core
Gel03G04028	core
Gel13G13214	core
Gel13G13302	core
Gel13G13306	core
Gel05G05634	core
Gel07G07589	core
Gel14G13766	core
Gel01G00914	core
Gel09G09854	core
Gel15G14811	core
Gel15G15017	core
Gel13G13224	core
Gel02G01937	core
Gel02G01938	core
Gel02G02608	core
Gel03G03086	core
Gel03G03950	core
Gel04G05017	core
Gel05G06483	core
Gel01G00805	core
Gel01G01125	core
Gel03G02677	core
Gel07G07982	core
Gel09G09589	core
Gel13G13304	core
Gel10G10722	core
Gel06G06806	core
Gel02G01526	core
Gel02G01890	core
Gel08G09012	core
Gel09G09685	core
Gel01G00584	core
Gel13G13305	core
Gel02G01607	core
Gel02G02664	core
Gel02G02666	core
Gel09G10151	core
Gel11G11906	core
Gel13G13216	core
Gel04G05272	core
Gel05G06146	core
Gel14G13918	core
Gel06G06743	core
Gel06G06860	core
Gel06G06865	core
Gel06G06877	core
Gel06G06887	core
Gel06G06895	core
Gel06G06905	core
Gel11G11837	core
Gel66S16908	core
Gel01G00753	core
Gel01G00864	core
Gel01G00865	core
Gel01G00866	core
Gel04G04263	core
Gel04G04265	core
Gel06G06693	core
Gel06G07193	core
Gel06G07194	core
Gel04G05039	core
Gel04G05040	core
Gel04G05041	core
Gel06G07195	core
Gel05G05874	core
Gel06G06861	core
Gel06G06876	core
Gel06G06886	core
Gel06G06894	core
Gel06G06904	core
Gel06G06929	core
Gel07G08260	core
Gel66S16909	core
Gel01G00178	core
Gel01G00772	core
Gel02G01934	core
Gel03G03524	core
Gel04G04821	core
Gel04G04822	core
Gel07G08215	core
Gel09G09692	core
Gel01G00655	core
Gel04G04848	core
Gel01G01202	core
Gel08G08464	core
Gel08G08617	core
Gel09G09973	core
Gel17G16117	core
Gel02G01983	core
Gel02G02060	core
Gel02G02231	core
Gel14G14359	core
Gel03G03578	core
Gel06G06828	core
Gel06G06863	core
Gel06G06875	core
Gel06G06885	core
Gel06G06893	core
Gel06G06903	core
Gel08G08922	core
Gel09G09421	core
Gel11G11507	core
Gel01G00794	core
Gel23S16885	core
Gel92S16919	core
Gel02G01595	core
Gel02G02081	core
Gel02G02082	core
Gel04G04600	core
Gel08G08945	core
Gel07G07842	core
Gel07G08405	core
Gel11G11816	core
Gel12G12861	core
Gel11G11889	core
Gel11G11890	core
Gel13G13241	core
Gel13G13242	core
Gel16G15551	core
Gel16G15568	core
Gel18G16843	core
Gel01G00037	core
Gel01G00821	core
Gel01G00998	core
Gel01G00268	core
Gel01G00456	core
Gel05G06075	core
Gel08G08975	core
Gel13G13345	core
Gel15G14904	core
Gel18G16875	core
Gel01G00523	core
Gel01G00524	core
Gel10G11153	core
Gel13G13200	core
Gel01G01186	core
Gel06G07391	core
Gel14G13950	core
Gel14G13949	core
Gel01G01191	core
Gel01G01192	core
Gel03G02996	core
Gel14G13729	core
Gel15G14830	core
Gel02G01788	core
Gel02G02016	core
Gel02G02189	core
Gel03G03562	core
Gel10G10517	core
Gel10G10518	core
Gel04G04133	core
Gel04G05038	core
Gel09G10062	core
Gel04G05290	core
Gel05G06484	core
Gel07G07546	core
Gel13G13129	core
Gel08G08809	core
Gel08G08810	core
Gel18G16656	core
Gel11G11891	core
Gel13G13303	core
Gel01G00141	core
Gel07G07677	core
Gel15G15144	core
Gel01G00241	core
Gel01G00242	core
Gel01G00243	core
Gel10G11216	core
Gel01G00850	core
Gel01G00962	core
Gel01G00963	core
Gel11G11454	core
Gel14G14477	core
Gel02G02138	core
Gel02G02139	core
Gel02G02140	core
Gel02G02563	core
Gel03G02780	core
Gel03G02781	core
Gel03G02782	core
Gel03G02783	core
Gel03G02784	core
Gel03G03588	core
Gel06G06938	core
Gel15G14736	core
Gel18G16429	core
Gel06G07411	core
Gel08G08501	core
Gel13G13402	core
Gel07G08382	core
Gel10G11194	core
Gel10G11195	core
Gel13G13580	core
Gel14G14009	core
Gel14G14113	core
Gel14G14474	core
Gel14G14475	core
Gel17G15990	core
Gel17G15991	core
Gel01G00102	core
Gel01G00110	core
Gel03G02999	core
Gel15G14482	core
Gel01G00648	core
Gel02G01712	core
Gel01G00824	core
Gel09G09766	core
Gel01G01242	core
Gel07G08327	core
Gel02G01352	core
Gel07G08178	core
Gel02G01958	core
Gel10G11081	core
Gel02G02200	core
Gel07G07965	core
Gel13G13195	core
Gel02G02322	core
Gel03G03321	core
Gel02G02339	core
Gel02G02340	core
Gel02G02341	core
Gel02G02519	core
Gel02G02520	core
Gel06G06761	core
Gel03G03274	core
Gel12G12490	core
Gel03G03446	core
Gel10G10387	core
Gel10G10636	core
Gel03G04017	core
Gel03G04018	core
Gel04G05010	core
Gel04G05261	core
Gel09G09744	core
Gel15G15087	core
Gel05G05693	core
Gel06G06837	core
Gel06G06838	core
Gel12G12858	core
Gel05G05749	core
Gel05G05750	core
Gel06G06772	core
Gel16G15761	core
Gel06G07050	core
Gel06G07291	core
Gel07G08146	core
Gel10G10362	core
Gel09G09793	core
Gel09G10079	core
Gel12G12784	core
Gel09G10267	core
Gel10G10478	core
Gel10G10479	core
Gel10G10480	core
Gel10G10552	core
Gel11G11713	core
Gel15G15036	core
Gel15G15029	core
Gel15G15030	core
Gel15G15031	core
Gel15G15032	core
Gel16G15399	core
Gel16G15565	core
Gel17G16156	core
Gel17G16158	core
Gel17G16184	core
Gel01G00278	core
Gel01G00283	core
Gel01G00296	core
Gel09G09652	core
Gel01G00403	core
Gel01G00443	core
Gel03G03930	core
Gel07G08277	core
Gel01G00626	core
Gel01G00628	core
Gel01G00775	core
Gel01G01002	core
Gel12G12179	core
Gel01G01039	core
Gel06G06823	core
Gel01G01203	core
Gel06G07489	core
Gel02G01324	core
Gel08G08448	core
Gel02G01569	core
Gel02G01752	core
Gel14G14306	core
Gel02G01773	core
Gel10G10750	core
Gel02G01945	core
Gel04G05216	core
Gel02G02086	core
Gel02G02122	core
Gel11G11873	core
Gel02G02371	core
Gel02G02372	core
Gel02G02373	core
Gel02G02633	core
Gel02G02634	core
Gel03G02821	core
Gel03G03554	core
Gel10G10425	core
Gel03G03665	core
Gel03G03666	core
Gel04G04111	core
Gel10G11001	core
Gel04G04261	core
Gel04G04262	core
Gel04G04264	core
Gel04G04590	core
Gel04G04589	core
Gel07G07973	core
Gel04G04832	core
Gel14G14211	core
Gel04G05072	core
Gel04G05121	core
Gel04G05343	core
Gel13G13421	core
Gel05G05702	core
Gel05G05951	core
Gel07G08397	core
Gel05G05745	core
Gel05G05869	core
Gel07G07880	core
Gel06G07170	core
Gel10G10829	core
Gel06G07405	core
Gel06G07406	core
Gel07G07728	core
Gel07G07845	core
Gel07G08056	core
Gel07G08262	core
Gel07G08264	core
Gel08G08561	core
Gel18G16752	core
Gel08G08963	core
Gel13G13564	core
Gel08G09199	core
Gel08G09206	core
Gel08G09208	core
Gel09G10093	core
Gel09G10097	core
Gel10G10558	core
Gel10G10813	core
Gel10G10814	core
Gel10G10815	core
Gel10G10847	core
Gel10G10865	core
Gel10G10872	core
Gel11G11585	core
Gel11G11586	core
Gel11G11726	core
Gel12G12178	core
Gel13G12986	core
Gel12G12271	core
Gel12G12273	core
Gel12G12344	core
Gel12G12697	core
Gel13G13052	core
Gel13G13581	core
Gel16G15293	core
Gel18G16560	core
Gel18G16379	core
Gel18G16380	core
Gel18G16536	core
Gel18G16822	core
Gel18G16823	core
Gel18G16824	core
Gel01G00087	core
Gel08G08483	core
Gel01G00111	core
Gel01G00124	core
Gel01G00127	core
Gel01G00281	core
Gel01G00295	core
Gel01G00324	core
Gel01G00425	core
Gel01G00537	core
Gel01G00578	core
Gel15G15093	core
Gel01G00595	core
Gel01G00632	core
Gel01G00633	core
Gel01G00687	core
Gel16G15313	core
Gel01G00721	core
Gel15G14960	core
Gel01G00737	core
Gel01G00741	core
Gel09G10252	core
Gel01G00763	core
Gel01G00784	core
Gel01G00817	core
Gel03G02969	core
Gel01G00819	core
Gel04G04977	core
Gel01G00840	core
Gel01G00841	core
Gel01G00929	core
Gel05G06101	core
Gel01G00989	core
Gel01G00996	core
Gel01G01025	core
Gel11G11533	core
Gel01G01089	core
Gel01G01122	core
Gel01G01123	core
Gel01G01134	core
Gel01G01144	core
Gel07G08352	core
Gel01G01145	core
Gel01G01148	core
Gel01G01208	core
Gel02G01283	core
Gel05G05515	core
Gel02G01384	core
Gel02G01409	core
Gel02G02614	core
Gel02G01483	core
Gel13G13099	core
Gel02G01581	core
Gel07G08176	core
Gel02G01770	core
Gel04G04895	core
Gel02G01794	core
Gel02G01795	core
Gel02G01858	core
Gel02G02021	core
Gel02G02135	core
Gel02G02159	core
Gel03G02807	core
Gel02G02168	core
Gel02G02225	core
Gel02G02270	core
Gel02G02272	core
Gel08G09119	core
Gel02G02452	core
Gel02G02464	core
Gel02G02474	core
Gel02G02581	core
Gel02G02618	core
Gel09G10095	core
Gel02G02622	core
Gel02G02644	core
Gel02G02646	core
Gel02G02647	core
Gel03G02696	core
Gel15G14982	core
Gel03G02823	core
Gel04G04347	core
Gel03G02877	core
Gel12G12616	core
Gel03G02914	core
Gel04G04994	core
Gel03G02929	core
Gel14G13676	core
Gel03G03158	core
Gel04G05076	core
Gel03G03159	core
Gel04G05075	core
Gel03G03209	core
Gel05G06378	core
Gel03G03377	core
Gel05G06560	core
Gel03G03382	core
Gel03G03421	core
Gel03G03469	core
Gel17G16000	core
Gel03G03512	core
Gel03G03514	core
Gel03G03513	core
Gel03G03523	core
Gel14G13890	core
Gel03G03589	core
Gel03G03608	core
Gel08G08848	core
Gel03G03679	core
Gel04G05338	core
Gel03G03710	core
Gel03G03717	core
Gel03G03735	core
Gel10G10667	core
Gel03G03754	core
Gel03G03772	core
Gel06G07354	core
Gel03G03811	core
Gel03G03931	core
Gel03G04022	core
Gel04G04138	core
Gel04G04148	core
Gel04G04159	core
Gel04G04169	core
Gel06G06773	core
Gel04G04176	core
Gel04G04192	core
Gel04G04260	core
Gel04G04396	core
Gel11G11376	core
Gel04G04406	core
Gel04G04489	core
Gel04G04502	core
Gel04G04582	core
Gel04G04639	core
Gel08G09311	core
Gel04G04694	core
Gel04G04709	core
Gel04G04710	core
Gel04G04752	core
Gel04G04825	core
Gel04G04852	core
Gel04G04863	core
Gel04G04955	core
Gel04G04956	core
Gel04G05069	core
Gel04G05070	core
Gel04G05145	core
Gel04G05162	core
Gel06G06686	core
Gel04G05204	core
Gel04G05218	core
Gel04G05223	core
Gel04G05220	core
Gel04G05281	core
Gel04G05283	core
Gel04G05321	core
Gel10G11073	core
Gel04G05327	core
Gel04G05328	core
Gel04G05345	core
Gel04G05349	core
Gel78S16916	core
Gel05G05532	core
Gel14G13849	core
Gel05G05680	core
Gel05G05864	core
Gel05G05944	core
Gel05G06015	core
Gel05G06038	core
Gel05G06056	core
Gel09G10033	core
Gel05G06096	core
Gel05G06144	core
Gel05G06145	core
Gel05G06190	core
Gel05G06197	core
Gel07G07938	core
Gel05G06208	core
Gel14G14271	core
Gel05G06293	core
Gel17G16157	core
Gel05G06299	core
Gel05G06303	core
Gel05G06300	core
Gel17G16312	core
Gel05G06301	core
Gel05G06327	core
Gel05G06350	core
Gel09G09903	core
Gel05G06462	core
Gel05G06518	core
Gel05G06519	core
Gel06G06636	core
Gel06G06647	core
Gel06G06695	core
Gel06G06740	core
Gel07G07919	core
Gel06G06750	core
Gel10G11095	core
Gel06G06936	core
Gel13G13212	core
Gel06G06962	core
Gel07G08029	core
Gel06G06974	core
Gel10G11121	core
Gel06G07192	core
Gel06G07224	core
Gel06G07241	core
Gel06G07242	core
Gel06G07243	core
Gel06G07407	core
Gel07G07622	core
Gel07G07654	core
Gel07G07663	core
Gel07G07789	core
Gel07G07790	core
Gel07G07933	core
Gel07G07990	core
Gel12G12786	core
Gel07G08028	core
Gel07G08103	core
Gel07G08268	core
Gel07G08287	core
Gel07G08344	core
Gel07G08384	core
Gel07G08385	core
Gel08G08449	core
Gel08G08467	core
Gel08G08543	core
Gel11G11862	core
Gel08G08626	core
Gel08G08628	core
Gel08G08817	core
Gel08G08818	core
Gel08G08866	core
Gel08G08917	core
Gel08G08999	core
Gel08G09073	core
Gel18G16672	core
Gel08G09115	core
Gel08G09323	core
Gel13G13219	core
Gel09G09380	core
Gel09G09428	core
Gel09G09429	core
Gel09G09528	core
Gel09G09529	core
Gel09G09585	core
Gel09G09633	core
Gel09G09641	core
Gel09G09664	core
Gel09G09804	core
Gel09G10313	core
Gel50S16895	core
Gel09G09852	core
Gel09G09853	core
Gel09G10135	core
Gel09G10168	core
Gel09G10175	core
Gel09G10290	core
Gel10G11218	core
Gel16G15705	core
Gel10G10314	core
Gel10G10315	core
Gel13G13282	core
Gel10G10504	core
Gel10G10506	core
Gel10G10515	core
Gel10G10520	core
Gel10G10528	core
Gel10G10604	core
Gel10G10714	core
Gel10G10883	core
Gel10G10901	core
Gel10G10909	core
Gel10G10912	core
Gel10G11193	core
Gel16G15767	core
Gel10G11249	core
Gel10G11250	core
Gel11G11463	core
Gel11G11501	core
Gel11G11553	core
Gel11G12000	core
Gel11G11575	core
Gel11G11584	core
Gel11G11591	core
Gel11G11589	core
Gel11G11559	core
Gel12G12472	core
Gel11G11714	core
Gel11G11781	core
Gel11G11964	core
Gel11G12026	core
Gel11G12075	core
Gel13G12987	core
Gel12G12093	core
Gel12G12107	core
Gel12G12116	core
Gel12G12117	core
Gel12G12144	core
Gel16G15263	core
Gel12G12224	core
Gel12G12226	core
Gel12G12243	core
Gel16G15763	core
Gel12G12330	core
Gel12G12390	core
Gel12G12501	core
Gel12G12560	core
Gel12G12570	core
Gel12G12618	core
Gel12G12780	core
Gel12G12867	core
Gel13G12977	core
Gel13G13071	core
Gel13G13090	core
Gel13G13187	core
Gel13G13228	core
Gel13G13250	core
Gel13G13256	core
Gel13G13459	core
Gel13G13542	core
Gel18G16526	core
Gel13G13599	core
Gel16G15526	core
Gel14G13683	core
Gel14G13963	core
Gel14G13698	core
Gel14G13747	core
Gel14G13892	core
Gel14G13893	core
Gel14G14037	core
Gel14G14297	core
Gel14G14334	core
Gel14G14456	core
Gel14G14458	core
Gel15G14559	core
Gel15G14560	core
Gel15G14561	core
Gel15G14694	core
Gel15G14810	core
Gel15G14818	core
Gel15G14993	core
Gel15G15104	core
Gel16G15298	core
Gel16G15529	core
Gel16G15534	core
Gel16G15663	core
Gel16G15717	core
Gel17G15873	core
Gel17G16002	core
Gel17G16028	core
Gel17G16029	core
Gel17G16034	core
Gel17G16035	core
Gel17G16070	core
Gel17G16126	core
Gel17G16239	core
Gel17G16275	core
Gel17G16277	core
Gel17G16297	core
Gel18G16627	core
Gel18G16710	core
Gel18G16798	core
Gel18G16860	core
Gel18G16864	core
Gel11S16877	core
Gel11S16878	core
Gel65S16899	core
Gel97S16921	core
Gel101S16923	core
Gel106S16924	core
Gel135S16937	core
Gel142S16940	core
Gel01G00038	core
Gel01G00201	core
Gel01G00256	core
Gel01G00259	core
Gel01G00328	core
Gel01G00329	core
Gel01G00349	core
Gel09G09545	core
Gel01G00365	core
Gel01G00389	core
Gel01G00391	core
Gel01G00422	core
Gel04G04574	core
Gel01G00484	core
Gel16G15561	core
Gel01G00512	core
Gel08G09064	core
Gel01G00513	core
Gel01G00590	core
Gel10G10320	core
Gel01G00596	core
Gel01G00635	core
Gel01G00693	core
Gel01G01146	core
Gel01G00716	core
Gel01G00747	core
Gel01G00748	core
Gel01G00851	core
Gel01G00885	core
Gel04G04701	core
Gel01G00888	core
Gel01G00920	core
Gel01G00928	core
Gel01G00951	core
Gel01G01003	core
Gel01G01004	core
Gel01G01150	core
Gel02G02564	core
Gel01G01180	core
Gel01G01181	core
Gel01G01211	core
Gel01G01212	core
Gel02G01350	core
Gel02G01349	core
Gel02G01375	core
Gel02G01376	core
Gel02G01454	core
Gel04G04108	core
Gel02G01550	core
Gel13G13066	core
Gel02G01576	core
Gel02G01624	core
Gel08G08436	core
Gel02G01643	core
Gel02G01644	core
Gel02G01649	core
Gel02G01695	core
Gel02G01696	core
Gel02G01701	core
Gel02G01702	core
Gel02G01738	core
Gel02G01771	core
Gel02G01772	core
Gel02G01775	core
Gel02G01808	core
Gel02G01809	core
Gel02G01820	core
Gel02G01840	core
Gel175S16955	core
Gel02G01880	core
Gel02G01881	core
Gel02G01950	core
Gel02G01951	core
Gel02G02035	core
Gel02G02044	core
Gel02G02051	core
Gel02G02069	core
Gel02G02118	core
Gel02G02169	core
Gel02G02274	core
Gel02G02280	core
Gel02G02380	core
Gel02G02393	core
Gel02G02394	core
Gel02G02552	core
Gel02G02600	core
Gel02G02561	core
Gel02G02562	core
Gel02G02567	core
Gel02G02645	core
Gel02G02648	core
Gel02G02667	core
Gel02G02668	core
Gel03G02671	core
Gel03G02673	core
Gel03G02674	core
Gel03G04030	core
Gel03G02681	core
Gel37S16889	core
Gel03G02724	core
Gel03G02725	core
Gel03G02793	core
Gel03G02824	core
Gel03G02953	core
Gel03G03018	core
Gel03G03046	core
Gel03G03052	core
Gel03G03079	core
Gel03G03080	core
Gel03G03108	core
Gel03G03115	core
Gel03G03162	core
Gel03G03189	core
Gel03G03190	core
Gel03G03224	core
Gel03G03283	core
Gel03G03389	core
Gel03G03397	core
Gel03G03417	core
Gel03G03422	core
Gel03G03492	core
Gel09G09501	core
Gel03G03593	core
Gel03G03657	core
Gel03G03658	core
Gel03G03671	core
Gel03G03672	core
Gel03G03761	core
Gel03G03770	core
Gel06G07353	core
Gel03G03929	core
Gel03G03962	core
Gel04G04039	core
Gel04G04090	core
Gel04G04212	core
Gel04G04344	core
Gel04G04345	core
Gel04G04356	core
Gel04G04380	core
Gel09G09746	core
Gel04G04404	core
Gel04G04446	core
Gel04G04447	core
Gel04G04482	core
Gel04G04569	core
Gel04G04591	core
Gel04G05284	core
Gel04G04653	core
Gel04G04689	core
Gel04G04726	core
Gel04G04727	core
Gel04G04728	core
Gel04G04729	core
Gel04G04754	core
Gel04G04761	core
Gel04G04762	core
Gel04G04783	core
Gel04G04804	core
Gel04G04872	core
Gel04G04907	core
Gel04G04908	core
Gel04G04909	core
Gel04G04952	core
Gel04G04965	core
Gel04G04973	core
Gel14G13831	core
Gel04G05084	core
Gel04G05103	core
Gel15G15107	core
Gel04G05134	core
Gel04G05135	core
Gel04G05155	core
Gel04G05173	core
Gel04G05182	core
Gel04G05189	core
Gel04G05259	core
Gel14G13656	core
Gel04G05263	core
Gel04G05264	core
Gel04G05344	core
Gel10G10361	core
Gel04G05347	core
Gel06G07145	core
Gel05G05406	core
Gel05G05468	core
Gel05G05507	core
Gel05G05534	core
Gel05G05535	core
Gel05G05537	core
Gel05G05558	core
Gel05G05565	core
Gel05G05567	core
Gel05G05635	core
Gel05G05636	core
Gel05G05662	core
Gel05G05663	core
Gel05G05718	core
Gel05G05717	core
Gel05G05757	core
Gel05G05758	core
Gel05G05767	core
Gel05G05775	core
Gel05G05811	core
Gel05G05875	core
Gel05G05876	core
Gel05G05888	core
Gel05G06053	core
Gel05G06060	core
Gel05G06507	core
Gel05G06063	core
Gel05G06510	core
Gel05G06081	core
Gel05G06120	core
Gel05G06123	core
Gel05G06184	core
Gel05G06290	core
Gel05G06304	core
Gel06G07048	core
Gel05G06423	core
Gel05G06430	core
Gel05G06431	core
Gel05G06432	core
Gel05G06433	core
Gel05G06472	core
Gel05G06529	core
Gel16G15559	core
Gel06G06667	core
Gel06G06670	core
Gel06G06824	core
Gel06G06955	core
Gel06G06986	core
Gel06G07002	core
Gel06G07003	core
Gel06G07023	core
Gel09G09892	core
Gel06G07082	core
Gel06G07083	core
Gel06G07098	core
Gel06G07117	core
Gel06G07118	core
Gel06G07227	core
Gel06G07339	core
Gel06G07340	core
Gel06G07349	core
Gel06G07426	core
Gel06G07443	core
Gel06G07444	core
Gel07G07511	core
Gel07G07540	core
Gel07G07584	core
Gel07G07585	core
Gel07G07747	core
Gel07G07748	core
Gel07G07871	core
Gel07G07872	core
Gel07G07943	core
Gel07G07944	core
Gel07G07946	core
Gel07G07977	core
Gel07G08151	core
Gel07G08221	core
Gel07G08227	core
Gel07G08228	core
Gel07G08246	core
Gel07G08247	core
Gel07G08257	core
Gel07G08258	core
Gel07G08347	core
Gel07G08348	core
Gel07G08370	core
Gel13G13544	core
Gel08G08456	core
Gel08G08635	core
Gel08G08638	core
Gel08G08751	core
Gel08G08752	core
Gel08G08965	core
Gel08G08984	core
Gel08G09029	core
Gel08G09083	core
Gel08G09084	core
Gel08G09234	core
Gel09G09370	core
Gel09G09404	core
Gel09G09445	core
Gel09G09446	core
Gel09G09643	core
Gel09G09677	core
Gel09G09678	core
Gel09G09715	core
Gel09G09768	core
Gel09G09774	core
Gel15G14532	core
Gel09G09899	core
Gel09G09974	core
Gel09G09975	core
Gel09G09977	core
Gel09G09980	core
Gel09G09985	core
Gel09G09984	core
Gel09G09990	core
Gel09G10008	core
Gel09G10037	core
Gel09G10173	core
Gel09G10174	core
Gel09G10209	core
Gel09G10221	core
Gel09G10230	core
Gel10G10316	core
Gel13G13281	core
Gel10G10317	core
Gel13G13280	core
Gel10G10321	core
Gel10G11106	core
Gel10G10329	core
Gel10G10491	core
Gel10G10533	core
Gel10G10659	core
Gel10G10712	core
Gel17G16067	core
Gel10G10717	core
Gel10G10718	core
Gel10G10720	core
Gel10G10767	core
Gel10G10768	core
Gel10G10962	core
Gel10G10963	core
Gel10G11024	core
Gel10G11025	core
Gel10G11049	core
Gel10G11059	core
Gel10G11184	core
Gel10G11185	core
Gel11G11308	core
Gel35S16887	core
Gel11G11378	core
Gel11G11398	core
Gel11G11409	core
Gel11G11410	core
Gel11G11429	core
Gel11G11430	core
Gel11G11447	core
Gel11G11504	core
Gel11G11506	core
Gel18G16542	core
Gel11G11535	core
Gel11G11875	core
Gel11G11551	core
Gel11G11565	core
Gel11G11587	core
Gel11G11597	core
Gel11G11608	core
Gel11G11609	core
Gel11G11610	core
Gel11G11642	core
Gel11G11643	core
Gel11G11721	core
Gel11G11722	core
Gel11G11848	core
Gel11G11849	core
Gel11G11951	core
Gel11G12059	core
Gel12G12084	core
Gel12G12240	core
Gel12G12241	core
Gel12G12397	core
Gel12G12398	core
Gel12G12417	core
Gel12G12420	core
Gel12G12426	core
Gel12G12573	core
Gel12G12582	core
Gel12G12613	core
Gel12G12615	core
Gel15G15072	core
Gel12G12681	core
Gel12G12682	core
Gel12G12756	core
Gel12G12769	core
Gel12G12789	core
Gel12G12799	core
Gel12G12877	core
Gel16G15726	core
Gel13G12929	core
Gel13G13009	core
Gel13G13010	core
Gel13G13053	core
Gel13G13183	core
Gel13G13193	core
Gel13G13429	core
Gel13G13543	core
Gel13G13603	core
Gel13G13614	core
Gel13G13616	core
Gel13G13633	core
Gel96S16920	core
Gel14G13636	core
Gel14G13696	core
Gel14G13715	core
Gel14G13718	core
Gel14G13776	core
Gel14G13799	core
Gel14G14216	core
Gel14G13880	core
Gel14G13881	core
Gel14G13903	core
Gel14G13904	core
Gel14G13908	core
Gel14G13913	core
Gel14G13914	core
Gel14G13920	core
Gel16G15439	core
Gel14G13959	core
Gel14G13979	core
Gel14G13998	core
Gel14G14011	core
Gel14G14012	core
Gel14G14032	core
Gel14G14101	core
Gel14G14102	core
Gel14G14215	core
Gel14G14246	core
Gel14G14269	core
Gel14G14275	core
Gel14G14329	core
Gel14G14358	core
Gel14G14380	core
Gel14G14397	core
Gel14G14401	core
Gel14G14402	core
Gel14G14468	core
Gel14G14469	core
Gel15G14535	core
Gel15G14618	core
Gel35S16888	core
Gel15G14644	core
Gel15G14767	core
Gel15G14768	core
Gel15G14772	core
Gel15G14893	core
Gel15G14953	core
Gel15G15043	core
Gel15G15094	core
Gel15G15142	core
Gel16G15212	core
Gel16G15315	core
Gel16G15334	core
Gel16G15335	core
Gel16G15436	core
Gel17G15947	core
Gel16G15546	core
Gel16G15555	core
Gel16G15599	core
Gel16G15600	core
Gel16G15605	core
Gel16G15609	core
Gel16G15618	core
Gel17G15853	core
Gel17G15914	core
Gel17G15915	core
Gel17G15937	core
Gel17G15940	core
Gel17G16089	core
Gel17G15949	core
Gel17G15983	core
Gel17G16223	core
Gel17G16224	core
Gel17G16274	core
Gel18G16351	core
Gel18G16410	core
Gel18G16594	core
Gel18G16608	core
Gel18G16649	core
Gel18G16650	core
Gel18G16659	core
Gel18G16668	core
Gel18G16711	core
Gel18G16714	core
Gel18G16816	core
Gel18G16848	core
Gel18G16855	core
Gel18G16856	core
Gel18G16865	core
Gel64S16898	core
Gel66S16900	core
Gel100S16922	core
Gel176S16957	core
Gel01G00001	core
Gel01G00003	core
Gel01G00004	core
Gel01G00007	core
Gel01G00008	core
Gel01G00010	core
Gel01G00011	core
Gel01G00012	core
Gel01G00013	core
Gel01G00014	core
Gel01G00016	core
Gel01G00017	core
Gel01G00018	core
Gel01G00019	core
Gel01G00025	core
Gel01G00027	core
Gel01G00028	core
Gel01G00029	core
Gel01G00030	core
Gel01G00031	core
Gel01G00032	core
Gel01G00033	core
Gel01G00034	core
Gel01G00035	core
Gel01G00039	core
Gel01G00040	core
Gel01G00041	core
Gel01G00042	core
Gel01G00043	core
Gel01G00045	core
Gel01G00046	core
Gel01G00048	core
Gel01G00049	core
Gel01G00050	core
Gel01G00051	core
Gel01G00053	core
Gel01G00055	core
Gel01G00056	core
Gel01G00060	core
Gel01G00061	core
Gel01G00063	core
Gel01G00064	core
Gel01G00065	core
Gel01G00066	core
Gel01G00067	core
Gel01G00068	core
Gel01G00069	core
Gel01G00071	core
Gel01G00072	core
Gel01G00073	core
Gel01G00074	core
Gel01G00075	core
Gel01G00076	core
Gel01G00078	core
Gel01G00079	core
Gel01G00080	core
Gel01G00081	core
Gel01G00082	core
Gel01G00083	core
Gel01G00084	core
Gel01G00088	core
Gel01G00089	core
Gel01G00090	core
Gel01G00091	core
Gel01G00092	core
Gel01G00093	core
Gel01G00095	core
Gel01G00100	core
Gel01G00099	core
Gel01G00101	core
Gel01G00103	core
Gel01G00106	core
Gel01G00107	core
Gel01G00108	core
Gel01G00109	core
Gel01G00112	core
Gel01G00113	core
Gel01G00115	core
Gel01G00116	core
Gel01G00117	core
Gel01G00119	core
Gel01G00120	core
Gel01G00121	core
Gel01G00122	core
Gel01G00123	core
Gel01G00125	core
Gel01G00126	core
Gel01G00129	core
Gel01G00130	core
Gel01G00131	core
Gel01G00132	core
Gel01G00133	core
Gel01G00134	core
Gel01G00135	core
Gel01G00136	core
Gel01G00137	core
Gel01G00138	core
Gel01G00140	core
Gel01G00142	core
Gel01G00143	core
Gel01G00149	core
Gel01G00150	core
Gel01G00151	core
Gel01G00152	core
Gel01G00153	core
Gel01G00154	core
Gel01G00155	core
Gel01G00156	core
Gel01G00157	core
Gel01G00159	core
Gel01G00161	core
Gel01G00162	core
Gel01G00163	core
Gel01G00164	core
Gel01G00166	core
Gel01G00168	core
Gel01G00169	core
Gel01G00170	core
Gel01G00171	core
Gel01G00172	core
Gel01G00173	core
Gel01G00174	core
Gel01G00176	core
Gel01G00177	core
Gel01G00179	core
Gel01G00180	core
Gel01G00182	core
Gel01G00183	core
Gel01G00186	core
Gel01G00187	core
Gel01G00188	core
Gel01G00189	core
Gel01G00190	core
Gel01G00191	core
Gel01G00192	core
Gel01G00193	core
Gel01G00195	core
Gel01G00196	core
Gel01G00197	core
Gel01G00198	core
Gel01G00199	core
Gel01G00200	core
Gel01G00202	core
Gel01G00203	core
Gel01G00205	core
Gel01G00206	core
Gel01G00207	core
Gel01G00209	core
Gel01G00211	core
Gel01G00212	core
Gel01G00214	core
Gel01G00215	core
Gel01G00216	core
Gel01G00217	core
Gel01G00220	core
Gel01G00221	core
Gel01G00222	core
Gel01G00223	core
Gel01G00224	core
Gel01G00226	core
Gel01G00227	core
Gel01G00228	core
Gel01G00229	core
Gel01G00230	core
Gel01G00233	core
Gel01G00235	core
Gel01G00236	core
Gel01G00237	core
Gel01G00238	core
Gel01G00239	core
Gel01G00240	core
Gel01G00244	core
Gel01G00246	core
Gel01G00248	core
Gel01G00251	core
Gel01G00252	core
Gel01G00253	core
Gel01G00254	core
Gel01G00255	core
Gel01G00260	core
Gel01G00261	core
Gel01G00263	core
Gel01G00264	core
Gel01G00265	core
Gel01G00266	core
Gel01G00267	core
Gel01G00272	core
Gel01G00273	core
Gel01G00274	core
Gel01G00275	core
Gel01G00277	core
Gel01G00279	core
Gel01G00282	core
Gel01G00285	core
Gel01G00287	core
Gel01G00288	core
Gel01G00289	core
Gel01G00291	core
Gel01G00294	core
Gel01G00297	core
Gel01G00298	core
Gel01G00299	core
Gel01G00301	core
Gel01G00302	core
Gel01G00303	core
Gel01G00304	core
Gel01G00306	core
Gel01G00308	core
Gel01G00310	core
Gel01G00312	core
Gel01G00314	core
Gel01G00316	core
Gel01G00317	core
Gel01G00318	core
Gel01G00319	core
Gel01G00320	core
Gel01G00321	core
Gel01G00322	core
Gel01G00323	core
Gel01G00325	core
Gel01G00326	core
Gel01G00330	core
Gel01G00331	core
Gel01G00332	core
Gel01G00333	core
Gel01G00335	core
Gel01G00336	core
Gel01G00337	core
Gel01G00338	core
Gel01G00339	core
Gel01G00340	core
Gel01G00342	core
Gel01G00343	core
Gel01G00344	core
Gel01G00345	core
Gel01G00346	core
Gel01G00347	core
Gel01G00350	core
Gel01G00352	core
Gel01G00353	core
Gel01G00354	core
Gel01G00355	core
Gel01G00357	core
Gel01G00358	core
Gel01G00359	core
Gel01G00361	core
Gel01G00362	core
Gel01G00364	core
Gel01G00370	core
Gel01G00371	core
Gel01G00373	core
Gel01G00375	core
Gel01G00376	core
Gel01G00377	core
Gel01G00378	core
Gel01G00379	core
Gel01G00382	core
Gel01G00383	core
Gel01G00385	core
Gel01G00386	core
Gel01G00393	core
Gel01G00395	core
Gel01G00396	core
Gel01G00398	core
Gel01G00399	core
Gel01G00402	core
Gel01G00404	core
Gel01G00405	core
Gel01G00409	core
Gel01G00411	core
Gel01G00412	core
Gel01G00413	core
Gel01G00414	core
Gel01G00415	core
Gel01G00416	core
Gel01G00417	core
Gel01G00418	core
Gel01G00419	core
Gel01G00423	core
Gel01G00424	core
Gel01G00426	core
Gel01G00427	core
Gel01G00429	core
Gel01G00430	core
Gel01G00432	core
Gel01G00434	core
Gel01G00436	core
Gel01G00437	core
Gel01G00438	core
Gel01G00439	core
Gel01G00440	core
Gel01G00442	core
Gel01G00445	core
Gel01G00446	core
Gel01G00447	core
Gel01G00448	core
Gel01G00449	core
Gel01G00450	core
Gel01G00451	core
Gel01G00452	core
Gel01G00453	core
Gel01G00455	core
Gel01G00457	core
Gel01G00458	core
Gel01G00460	core
Gel01G00461	core
Gel01G00462	core
Gel01G00463	core
Gel01G00465	core
Gel01G00467	core
Gel01G00468	core
Gel01G00469	core
Gel01G00470	core
Gel01G00472	core
Gel01G00474	core
Gel01G00475	core
Gel01G00477	core
Gel01G00479	core
Gel01G00480	core
Gel01G00481	core
Gel01G00482	core
Gel01G00487	core
Gel01G00490	core
Gel01G00492	core
Gel01G00493	core
Gel01G00495	core
Gel01G00496	core
Gel01G00497	core
Gel01G00498	core
Gel01G00499	core
Gel01G00500	core
Gel01G00501	core
Gel01G00503	core
Gel01G00505	core
Gel01G00506	core
Gel01G00507	core
Gel01G00510	core
Gel01G00511	core
Gel01G00514	core
Gel01G00516	core
Gel01G00517	core
Gel01G00518	core
Gel01G00519	core
Gel01G00520	core
Gel01G00525	core
Gel01G00526	core
Gel01G00528	core
Gel01G00529	core
Gel01G00531	core
Gel01G00534	core
Gel01G00535	core
Gel01G00536	core
Gel01G00538	core
Gel01G00540	core
Gel01G00543	core
Gel01G00544	core
Gel01G00545	core
Gel01G00546	core
Gel01G00548	core
Gel01G00549	core
Gel01G00550	core
Gel01G00551	core
Gel01G00553	core
Gel01G00554	core
Gel01G00555	core
Gel01G00556	core
Gel01G00557	core
Gel01G00558	core
Gel01G00559	core
Gel01G00561	core
Gel01G00562	core
Gel01G00563	core
Gel01G00564	core
Gel01G00567	core
Gel01G00568	core
Gel01G00570	core
Gel01G00574	core
Gel01G00575	core
Gel01G00576	core
Gel01G00577	core
Gel01G00579	core
Gel01G00581	core
Gel01G00582	core
Gel01G00586	core
Gel01G00588	core
Gel01G00592	core
Gel01G00594	core
Gel01G00597	core
Gel01G00600	core
Gel01G00601	core
Gel01G00602	core
Gel01G00603	core
Gel01G00604	core
Gel01G00605	core
Gel01G00608	core
Gel01G00609	core
Gel01G00611	core
Gel01G00612	core
Gel01G00613	core
Gel01G00614	core
Gel01G00615	core
Gel01G00616	core
Gel01G00617	core
Gel01G00618	core
Gel01G00622	core
Gel01G00623	core
Gel01G00625	core
Gel01G00627	core
Gel01G00629	core
Gel01G00630	core
Gel01G00631	core
Gel01G00634	core
Gel01G00638	core
Gel01G00639	core
Gel01G00640	core
Gel01G00641	core
Gel01G00642	core
Gel01G00645	core
Gel01G00647	core
Gel01G00649	core
Gel01G00651	core
Gel01G00656	core
Gel01G00657	core
Gel01G00660	core
Gel01G00661	core
Gel01G00663	core
Gel01G00664	core
Gel01G00665	core
Gel01G00666	core
Gel01G00667	core
Gel01G00675	core
Gel01G00677	core
Gel01G00678	core
Gel01G00679	core
Gel01G00681	core
Gel01G00684	core
Gel01G00685	core
Gel01G00686	core
Gel01G00688	core
Gel01G00691	core
Gel01G00692	core
Gel01G00694	core
Gel01G00695	core
Gel01G00696	core
Gel01G00697	core
Gel01G00700	core
Gel01G00703	core
Gel01G00704	core
Gel01G00705	core
Gel01G00706	core
Gel01G00707	core
Gel01G00708	core
Gel01G00709	core
Gel01G00710	core
Gel01G00711	core
Gel01G00714	core
Gel01G00717	core
Gel01G00719	core
Gel01G00725	core
Gel01G00727	core
Gel01G00728	core
Gel01G00729	core
Gel01G00730	core
Gel01G00731	core
Gel01G00732	core
Gel01G00734	core
Gel01G00735	core
Gel01G00738	core
Gel01G00739	core
Gel01G00740	core
Gel01G00744	core
Gel01G00746	core
Gel01G00749	core
Gel01G00751	core
Gel01G00754	core
Gel01G00755	core
Gel01G00756	core
Gel01G00757	core
Gel01G00759	core
Gel01G00760	core
Gel01G00762	core
Gel01G00764	core
Gel01G00765	core
Gel01G00766	core
Gel01G00767	core
Gel01G00769	core
Gel01G00770	core
Gel01G00774	core
Gel01G00776	core
Gel01G00777	core
Gel01G00778	core
Gel01G00779	core
Gel01G00780	core
Gel01G00781	core
Gel01G00782	core
Gel01G00785	core
Gel01G00786	core
Gel01G00787	core
Gel01G00788	core
Gel01G00790	core
Gel01G00792	core
Gel01G00795	core
Gel01G00796	core
Gel01G00797	core
Gel01G00798	core
Gel01G00799	core
Gel01G00800	core
Gel01G00801	core
Gel01G00803	core
Gel01G00804	core
Gel01G00806	core
Gel01G00808	core
Gel01G00809	core
Gel01G00810	core
Gel01G00811	core
Gel01G00812	core
Gel01G00813	core
Gel01G00814	core
Gel01G00816	core
Gel01G00818	core
Gel01G00820	core
Gel01G00822	core
Gel01G00823	core
Gel01G00825	core
Gel01G00827	core
Gel01G00828	core
Gel01G00830	core
Gel01G00832	core
Gel01G00834	core
Gel01G00835	core
Gel01G00836	core
Gel01G00837	core
Gel01G00838	core
Gel01G00839	core
Gel01G00842	core
Gel01G00843	core
Gel01G00845	core
Gel01G00846	core
Gel01G00847	core
Gel01G00848	core
Gel01G00852	core
Gel01G00853	core
Gel01G00855	core
Gel01G00856	core
Gel01G00857	core
Gel01G00859	core
Gel01G00861	core
Gel01G00863	core
Gel01G00867	core
Gel01G00868	core
Gel01G00873	core
Gel01G00874	core
Gel01G00877	core
Gel01G00879	core
Gel01G00880	core
Gel01G00881	core
Gel01G00882	core
Gel01G00883	core
Gel01G00884	core
Gel01G00886	core
Gel01G00889	core
Gel01G00890	core
Gel01G00891	core
Gel01G00893	core
Gel01G00894	core
Gel01G00895	core
Gel01G00896	core
Gel01G00899	core
Gel01G00902	core
Gel01G00903	core
Gel01G00907	core
Gel01G00908	core
Gel01G00910	core
Gel01G00912	core
Gel01G00913	core
Gel01G00915	core
Gel01G00916	core
Gel01G00917	core
Gel01G00919	core
Gel01G00921	core
Gel01G00922	core
Gel01G00923	core
Gel01G00924	core
Gel01G00925	core
Gel01G00926	core
Gel01G00930	core
Gel01G00931	core
Gel01G00932	core
Gel01G00934	core
Gel01G00936	core
Gel01G00937	core
Gel01G00939	core
Gel01G00940	core
Gel01G00942	core
Gel01G00943	core
Gel01G00946	core
Gel01G00949	core
Gel01G00950	core
Gel01G00956	core
Gel01G00957	core
Gel01G00958	core
Gel01G00959	core
Gel01G00965	core
Gel01G00967	core
Gel01G00969	core
Gel01G00971	core
Gel01G00972	core
Gel01G00973	core
Gel01G00975	core
Gel01G00976	core
Gel01G00978	core
Gel01G00979	core
Gel01G00980	core
Gel01G00981	core
Gel01G00982	core
Gel01G00984	core
Gel01G00985	core
Gel01G00986	core
Gel01G00987	core
Gel01G00988	core
Gel01G00990	core
Gel01G00991	core
Gel01G00994	core
Gel01G00999	core
Gel01G01005	core
Gel01G01007	core
Gel01G01008	core
Gel01G01009	core
Gel01G01010	core
Gel01G01013	core
Gel01G01018	core
Gel01G01019	core
Gel01G01021	core
Gel01G01022	core
Gel01G01023	core
Gel01G01027	core
Gel01G01031	core
Gel01G01032	core
Gel01G01034	core
Gel01G01035	core
Gel01G01037	core
Gel01G01038	core
Gel01G01042	core
Gel01G01044	core
Gel01G01045	core
Gel01G01046	core
Gel01G01047	core
Gel01G01049	core
Gel01G01051	core
Gel01G01052	core
Gel01G01054	core
Gel01G01055	core
Gel01G01060	core
Gel01G01061	core
Gel01G01062	core
Gel01G01064	core
Gel01G01065	core
Gel01G01067	core
Gel01G01068	core
Gel01G01073	core
Gel01G01074	core
Gel01G01076	core
Gel01G01077	core
Gel01G01078	core
Gel01G01079	core
Gel01G01080	core
Gel01G01081	core
Gel01G01082	core
Gel01G01084	core
Gel01G01086	core
Gel01G01087	core
Gel01G01088	core
Gel01G01091	core
Gel01G01095	core
Gel01G01097	core
Gel01G01098	core
Gel01G01099	core
Gel01G01102	core
Gel01G01105	core
Gel01G01106	core
Gel01G01107	core
Gel01G01108	core
Gel01G01109	core
Gel01G01112	core
Gel01G01113	core
Gel01G01115	core
Gel01G01116	core
Gel01G01117	core
Gel01G01118	core
Gel01G01119	core
Gel01G01120	core
Gel01G01121	core
Gel01G01126	core
Gel01G01127	core
Gel01G01128	core
Gel01G01129	core
Gel01G01130	core
Gel01G01132	core
Gel01G01133	core
Gel01G01137	core
Gel01G01138	core
Gel01G01139	core
Gel01G01140	core
Gel01G01143	core
Gel01G01147	core
Gel01G01149	core
Gel01G01151	core
Gel01G01152	core
Gel01G01154	core
Gel01G01156	core
Gel01G01159	core
Gel01G01160	core
Gel01G01161	core
Gel01G01162	core
Gel01G01163	core
Gel01G01165	core
Gel01G01166	core
Gel01G01167	core
Gel01G01168	core
Gel01G01169	core
Gel01G01170	core
Gel01G01171	core
Gel01G01173	core
Gel01G01174	core
Gel01G01175	core
Gel01G01176	core
Gel01G01179	core
Gel01G01187	core
Gel01G01188	core
Gel01G01189	core
Gel01G01190	core
Gel01G01193	core
Gel01G01198	core
Gel01G01199	core
Gel01G01200	core
Gel01G01201	core
Gel01G01204	core
Gel01G01205	core
[truncated: 14,981 more rows]

## Sheet: Table S10
Table S10 Distribution of pan-genome gene categories within syntenic region
Gene category	Gene count on syntenic region	Gene count on inversion region	Total	Fisher exact test
core	9543	2275	11818	p=0.002
dispensable	1973	498	2471	p=0.68
orhpan	1491	446	1937	p=0.00024
total	13007	3219	16483	-

[truncated: 19 more sheets: Table S11, Table S12, Table S13, Table S14, Table S15, Table S16, Table S17, Table S18, Table S19, Table S20, Table S21, Table S22, Table S23, Table S24, Table S25, Table S26, Table S27, Table S28, Table S29]
